# Supplementary material for: NMR studies of group 8 metallodrugs: 187Os-enriched organo-osmium half-sandwich anticancer complex
Source: Dalton Trans. 2021 Aug 24;50(37):12970–81. doi: 10.1039/d1dt02213j (PMC8477448; doi:10.1039/d1dt02213j)
Supplement: DT-050-D1DT02213J-s002 [file DT-050-D1DT02213J-s002.cif]

# Electronic Supplementary Material (ESI) for Dalton Transactions.
# This journal is © The Royal Society of Chemistry 2021

####################################################################### 
# 
# This file contains crystal structure data downloaded from the 
# Cambridge Structural Database (CSD) hosted by the Cambridge 
# Crystallographic Data Centre (CCDC).
# 
# Full information about CCDC data access policies and citation 
# guidelines are available at http://www.ccdc.cam.ac.uk/access/V1 
# 
# Audit and citation data items may have been added by the CCDC. 
# Please retain this information to preserve the provenance of 
# this file and to allow appropriate attribution of the data. 
# 
#######################################################################

data_rn3
_database_code_depnum_ccdc_archive 'CCDC 2067332'
loop_
_audit_author_name
_audit_author_address
'Guy Clarkson'
;University of Warwick
United Kingdom
;
_audit_update_record             
;
2021-03-01 deposited with the CCDC.	2021-08-09 downloaded from the CCDC.
;
_audit_creation_date             2021-02-14
_audit_creation_method           
;
Olex2 1.2
(compiled 2018.05.29 svn.r3508 for OlexSys, GUI svn.r5506)
;
_shelx_SHELXL_version_number     2018/3
_chemical_name_common            ?
_chemical_name_systematic        ?
_chemical_formula_moiety         'C23 H28 Br N4 Os, F6 P'
_chemical_formula_sum            'C23 H28 Br F6 N4 Os P'
_chemical_formula_weight         775.57
_chemical_melting_point          ?
_chemical_oxdiff_formula         'C20 H20 N2 F6 P Br Os'
loop_
_atom_type_symbol
_atom_type_description
_atom_type_scat_dispersion_real
_atom_type_scat_dispersion_imag
_atom_type_scat_source
C C 0.0033 0.0016 'International Tables Vol C Tables 4.2.6.8 and 6.1.1.4'
H H 0.0000 0.0000 'International Tables Vol C Tables 4.2.6.8 and 6.1.1.4'
Br Br -0.2901 2.4595 'International Tables Vol C Tables 4.2.6.8 and 6.1.1.4'
F F 0.0171 0.0103 'International Tables Vol C Tables 4.2.6.8 and 6.1.1.4'
N N 0.0061 0.0033 'International Tables Vol C Tables 4.2.6.8 and 6.1.1.4'
Os Os -1.2165 7.6030 'International Tables Vol C Tables 4.2.6.8 and 6.1.1.4'
P P 0.1023 0.0942 'International Tables Vol C Tables 4.2.6.8 and 6.1.1.4'

_shelx_space_group_comment       
;
The symmetry employed for this shelxl refinement is uniquely defined
by the following loop, which should always be used as a source of
symmetry information in preference to the above space-group names.
They are only intended as comments.
;
_space_group_crystal_system      triclinic
_space_group_IT_number           2
_space_group_name_H-M_alt        'P -1'
_space_group_name_Hall           '-P 1'
loop_
_space_group_symop_operation_xyz
'x, y, z'
'-x, -y, -z'

_cell_length_a                   8.3437(2)
_cell_length_b                   12.5387(4)
_cell_length_c                   12.6785(3)
_cell_angle_alpha                85.454(3)
_cell_angle_beta                 79.477(2)
_cell_angle_gamma                82.453(3)
_cell_volume                     1290.73(7)
_cell_formula_units_Z            2
_cell_measurement_reflns_used    6763
_cell_measurement_temperature    100(2)
_cell_measurement_theta_max      30.4390
_cell_measurement_theta_min      3.5050
_shelx_estimated_absorpt_T_max   0.458
_shelx_estimated_absorpt_T_min   0.109
_exptl_absorpt_coefficient_mu    6.613
_exptl_absorpt_correction_T_max  1.00000
_exptl_absorpt_correction_T_min  0.27922
_exptl_absorpt_correction_type   multi-scan
_exptl_absorpt_process_details   
;
CrysAlisPro 1.171.39.46 (Rigaku Oxford Diffraction, 2018)
Empirical absorption correction using spherical harmonics,
 implemented in SCALE3 ABSPACK scaling algorithm.
;
_exptl_absorpt_special_details   ?
_exptl_crystal_colour            violet
_exptl_crystal_colour_primary    violet
_exptl_crystal_density_diffrn    1.996
_exptl_crystal_density_meas      ?
_exptl_crystal_density_method    ?
_exptl_crystal_description       block
_exptl_crystal_F_000             748
loop_
_exptl_crystal_face_index_h
_exptl_crystal_face_index_k
_exptl_crystal_face_index_l
_exptl_crystal_face_perp_dist
7 -7 13 0.2038
7 15 7 0.3379
3 -15 7 0.3614
-9 0 8 0.1450
9 -1 -8 0.0263
-4 14 6 0.4037
2 -17 -4 0.4304
-11 0 -8 0.1361
9 -9 2 0.2360
-11 1 -7 0.1246
0 1 18 0.0837

_exptl_crystal_size_max          0.6
_exptl_crystal_size_mid          0.4
_exptl_crystal_size_min          0.14
loop_
_exptl_oxdiff_crystal_face_indexfrac_h
_exptl_oxdiff_crystal_face_indexfrac_k
_exptl_oxdiff_crystal_face_indexfrac_l
_exptl_oxdiff_crystal_face_x
_exptl_oxdiff_crystal_face_y
_exptl_oxdiff_crystal_face_z
7.1788 -7.4390 12.5500 0.0785 -0.9197 0.4162
7.0675 14.9423 7.1232 0.0069 -0.5333 -0.8583
3.1262 -15.3733 7.4935 0.0346 -0.5760 0.8687
-8.8919 -0.1929 8.3703 0.9342 0.2623 0.1147
8.8934 -0.8171 -8.3966 -0.9432 -0.2705 -0.0584
-3.9536 14.0148 5.5355 0.6074 0.1823 -0.7297
1.9850 -17.0935 -3.5321 -0.4170 -0.1563 0.9256
-11.1015 0.2445 -7.5684 0.3385 0.9292 0.0376
9.0497 -9.1939 2.4053 -0.5188 -0.7129 0.4560
-11.0898 1.2274 -6.5408 0.3927 0.9032 -0.0130
0.2350 0.5238 18.0475 0.8224 -0.6081 0.0475

_exptl_transmission_factor_max   ?
_exptl_transmission_factor_min   ?
_diffrn_reflns_av_R_equivalents  0.0393
_diffrn_reflns_av_unetI/netI     0.0410
_diffrn_reflns_Laue_measured_fraction_full 0.999
_diffrn_reflns_Laue_measured_fraction_max 0.881
_diffrn_reflns_limit_h_max       11
_diffrn_reflns_limit_h_min       -11
_diffrn_reflns_limit_k_max       17
_diffrn_reflns_limit_k_min       -16
_diffrn_reflns_limit_l_max       15
_diffrn_reflns_limit_l_min       -18
_diffrn_reflns_number            12085
_diffrn_reflns_point_group_measured_fraction_full 0.999
_diffrn_reflns_point_group_measured_fraction_max 0.881
_diffrn_reflns_theta_full        28.000
_diffrn_reflns_theta_max         30.513
_diffrn_reflns_theta_min         3.151
_diffrn_ambient_temperature      100(2)
_diffrn_detector                 'CCD plate'
_diffrn_detector_area_resol_mean 10.2833
_diffrn_detector_type            Ruby
_diffrn_measured_fraction_theta_full 0.999
_diffrn_measured_fraction_theta_max 0.881
_diffrn_measurement_details      
;
List of Runs (angles in degrees, time in seconds):

  # Type    Start    End  Width  t~exp~   \w     \q     \k     \f   Frames
#--------------------------------------------------------------------------
  1  \w     37.00  64.00   1.00   10.00    --   14.47 179.00-180.00   27
  2  \w    -11.00  67.00   1.00   10.00    --   14.47  38.00   0.00   78
  3  \w    -63.00  61.00   1.00   10.00    --   14.47 -19.00 150.00  124
  4  \w   -105.00 -77.00   1.00   10.00    --  -15.41-179.00  90.00   28
  5  \w    -95.00 -56.00   1.00   10.00    --  -15.41-179.00 -60.00   39
  6  \w    -22.00  27.00   1.00   10.00    --  -15.41 -99.00  60.00   49
;
_diffrn_measurement_device       'four-circle diffractometer'
_diffrn_measurement_device_type  'Xcalibur, Ruby, Gemini'
_diffrn_measurement_method       '\w scans'
_diffrn_orient_matrix_type       
'CrysAlisPro convention (1999,Acta A55,543-557)'
_diffrn_orient_matrix_UB_11      -0.0617830000
_diffrn_orient_matrix_UB_12      0.0076831000
_diffrn_orient_matrix_UB_13      0.0461501000
_diffrn_orient_matrix_UB_21      -0.0609030000
_diffrn_orient_matrix_UB_22      0.0089213000
_diffrn_orient_matrix_UB_23      -0.0331584000
_diffrn_orient_matrix_UB_31      -0.0075895000
_diffrn_orient_matrix_UB_32      -0.0559293000
_diffrn_orient_matrix_UB_33      0.0043535000
_diffrn_radiation_monochromator  graphite
_diffrn_radiation_probe          x-ray
_diffrn_radiation_type           MoK\a
_diffrn_radiation_wavelength     0.71073
_diffrn_source                   'fine-focus sealed X-ray tube'
_diffrn_source_type              'Enhance (Mo) X-ray Source'
_reflns_Friedel_coverage         0.000
_reflns_Friedel_fraction_full    .
_reflns_Friedel_fraction_max     .
_reflns_number_gt                6634
_reflns_number_total             6943
_reflns_odcompleteness_completeness 99.81
_reflns_odcompleteness_iscentric 1
_reflns_odcompleteness_theta     28.02
_reflns_special_details          
;
 Reflections were merged by SHELXL according to the crystal
 class for the calculation of statistics and refinement.
 
 _reflns_Friedel_fraction is defined as the number of unique
 Friedel pairs measured divided by the number that would be
 possible theoretically, ignoring centric projections and
 systematic absences.
;
_reflns_threshold_expression     'I > 2\s(I)'
_computing_cell_refinement       'CrysAlisPro 1.171.39.46 (Rigaku OD, 2018)'
_computing_data_collection       'CrysAlisPro 1.171.39.46 (Rigaku OD, 2018)'
_computing_data_reduction        'CrysAlisPro 1.171.39.46 (Rigaku OD, 2018)'
_computing_molecular_graphics    'Olex2 (Dolomanov et al., 2009)'
_computing_publication_material  'Olex2 (Dolomanov et al., 2009)'
_computing_structure_refinement  'ShelXL (Sheldrick, 2015)'
_computing_structure_solution    'ShelXS (Sheldrick, 2008)'
_refine_diff_density_max         2.578
_refine_diff_density_min         -2.552
_refine_diff_density_rms         0.187
_refine_ls_extinction_coef       .
_refine_ls_extinction_method     none
_refine_ls_goodness_of_fit_ref   1.069
_refine_ls_hydrogen_treatment    constr
_refine_ls_matrix_type           full
_refine_ls_number_parameters     330
_refine_ls_number_reflns         6943
_refine_ls_number_restraints     0
_refine_ls_R_factor_all          0.0348
_refine_ls_R_factor_gt           0.0331
_refine_ls_restrained_S_all      1.069
_refine_ls_shift/su_max          0.003
_refine_ls_shift/su_mean         0.000
_refine_ls_structure_factor_coef Fsqd
_refine_ls_weighting_details     
'w=1/[\s^2^(Fo^2^)+(0.0522P)^2^+0.4968P] where P=(Fo^2^+2Fc^2^)/3'
_refine_ls_weighting_scheme      calc
_refine_ls_wR_factor_gt          0.0832
_refine_ls_wR_factor_ref         0.0848
_refine_special_details          ?
_olex2_refinement_description    
;
1. Fixed Uiso
 At 1.2 times of:
  All C(H) groups
 At 1.5 times of:
  All C(H,H,H) groups
2.a Ternary CH refined with riding coordinates:
 C18(H18), C19(H19), C21(H21), C22(H22), C24(H24)
2.b Aromatic/amide H refined with riding coordinates:
 C2(H2), C3(H3), C4(H4), C5(H5), C10(H10), C11(H11), C13(H13), C14(H14)
2.c Idealised Me refined as rotating group:
 C16(H16A,H16B,H16C), C17(H17A,H17B,H17C), C25(H25A,H25B,H25C), C26(H26A,H26B,
 H26C), C27(H27A,H27B,H27C)
;
_atom_sites_solution_hydrogens   geom
_atom_sites_solution_primary     direct
_atom_sites_solution_secondary   ?
loop_
_atom_site_label
_atom_site_type_symbol
_atom_site_fract_x
_atom_site_fract_y
_atom_site_fract_z
_atom_site_U_iso_or_equiv
_atom_site_adp_type
_atom_site_occupancy
_atom_site_site_symmetry_order
_atom_site_calc_flag
_atom_site_refinement_flags_posn
_atom_site_refinement_flags_adp
_atom_site_refinement_flags_occupancy
_atom_site_disorder_assembly
_atom_site_disorder_group
Os1 Os 0.84806(2) 0.67848(2) 0.23946(2) 0.01358(5) Uani 1 1 d . . . . .
Br1 Br 0.93679(4) 0.57178(3) 0.39876(3) 0.01848(8) Uani 1 1 d . . . . .
N1 N 0.6164(4) 0.6587(2) 0.3226(2) 0.0169(6) Uani 1 1 d . . . . .
C2 C 0.5361(5) 0.5718(3) 0.3224(3) 0.0213(7) Uani 1 1 d . . . . .
H2 H 0.581412 0.516854 0.274324 0.026 Uiso 1 1 calc R . . . .
C3 C 0.3892(5) 0.5617(3) 0.3909(3) 0.0240(8) Uani 1 1 d . . . . .
H3 H 0.332970 0.501005 0.388627 0.029 Uiso 1 1 calc R . . . .
C4 C 0.3233(5) 0.6408(3) 0.4635(4) 0.0256(8) Uani 1 1 d . . . . .
H4 H 0.223245 0.633902 0.511707 0.031 Uiso 1 1 calc R . . . .
C5 C 0.4062(5) 0.7298(3) 0.4643(3) 0.0209(7) Uani 1 1 d . . . . .
H5 H 0.363885 0.784948 0.512560 0.025 Uiso 1 1 calc R . . . .
C6 C 0.5531(4) 0.7361(3) 0.3924(3) 0.0173(7) Uani 1 1 d . . . . .
N7 N 0.6419(4) 0.8210(2) 0.3954(3) 0.0184(6) Uani 1 1 d . . . . .
N8 N 0.7854(4) 0.8057(2) 0.3336(2) 0.0147(5) Uani 1 1 d . . . . .
C9 C 0.8875(4) 0.8867(3) 0.3371(3) 0.0161(6) Uani 1 1 d . . . . .
C10 C 0.8223(5) 0.9943(3) 0.3511(3) 0.0196(7) Uani 1 1 d . . . . .
H10 H 0.707239 1.014163 0.357412 0.024 Uiso 1 1 calc R . . . .
C11 C 0.9234(5) 1.0717(3) 0.3557(3) 0.0200(7) Uani 1 1 d . . . . .
H11 H 0.878001 1.144988 0.361334 0.024 Uiso 1 1 calc R . . . .
C12 C 1.0941(5) 1.0432(3) 0.3521(3) 0.0175(7) Uani 1 1 d . . . . .
C13 C 1.1582(5) 0.9329(3) 0.3385(3) 0.0178(7) Uani 1 1 d . . . . .
H13 H 1.272344 0.911425 0.335608 0.021 Uiso 1 1 calc R . . . .
C14 C 1.0567(4) 0.8575(3) 0.3297(3) 0.0182(7) Uani 1 1 d . . . . .
H14 H 1.101738 0.784837 0.318399 0.022 Uiso 1 1 calc R . . . .
N15 N 1.1948(4) 1.1167(2) 0.3608(3) 0.0206(6) Uani 1 1 d . . . . .
C16 C 1.3693(5) 1.0846(3) 0.3578(3) 0.0232(8) Uani 1 1 d . . . . .
H16A H 1.384920 1.027491 0.413717 0.035 Uiso 1 1 calc GR . . . .
H16B H 1.421702 1.146795 0.370538 0.035 Uiso 1 1 calc GR . . . .
H16C H 1.418961 1.057849 0.287269 0.035 Uiso 1 1 calc GR . . . .
C17 C 1.1293(6) 1.2300(3) 0.3744(4) 0.0288(9) Uani 1 1 d . . . . .
H17A H 1.070239 1.256658 0.315671 0.043 Uiso 1 1 calc GR . . . .
H17B H 1.219892 1.272712 0.373501 0.043 Uiso 1 1 calc GR . . . .
H17C H 1.053868 1.236475 0.443214 0.043 Uiso 1 1 calc GR . . . .
C18 C 1.0189(5) 0.7568(3) 0.1130(3) 0.0207(7) Uani 1 1 d . . . . .
H18 H 1.066302 0.820715 0.131338 0.025 Uiso 1 1 calc R . . . .
C19 C 1.0952(5) 0.6535(3) 0.1384(3) 0.0215(7) Uani 1 1 d . . . . .
H19 H 1.194961 0.646228 0.172983 0.026 Uiso 1 1 calc R . . . .
C20 C 1.0183(5) 0.5601(3) 0.1296(3) 0.0214(7) Uani 1 1 d . . . . .
C21 C 0.8613(5) 0.5738(3) 0.1018(3) 0.0196(7) Uani 1 1 d . . . . .
H21 H 0.796023 0.511204 0.112471 0.024 Uiso 1 1 calc R . . . .
C22 C 0.7797(5) 0.6804(3) 0.0815(3) 0.0189(7) Uani 1 1 d . . . . .
H22 H 0.660910 0.689475 0.075188 0.023 Uiso 1 1 calc R . . . .
C23 C 0.8609(5) 0.7738(3) 0.0827(3) 0.0190(7) Uani 1 1 d . . . . .
C24 C 0.7811(5) 0.8874(3) 0.0605(3) 0.0206(7) Uani 1 1 d . . . . .
H24 H 0.829026 0.936918 0.101017 0.025 Uiso 1 1 calc R . . . .
C25 C 0.8287(6) 0.9187(3) -0.0595(3) 0.0318(9) Uani 1 1 d . . . . .
H25A H 0.948600 0.909235 -0.079941 0.048 Uiso 1 1 calc GR . . . .
H25B H 0.786800 0.994241 -0.073628 0.048 Uiso 1 1 calc GR . . . .
H25C H 0.781320 0.872660 -0.101543 0.048 Uiso 1 1 calc GR . . . .
C26 C 0.5946(5) 0.9024(3) 0.0981(3) 0.0264(8) Uani 1 1 d . . . . .
H26A H 0.568683 0.873644 0.172570 0.040 Uiso 1 1 calc GR . . . .
H26B H 0.542146 0.863848 0.052008 0.040 Uiso 1 1 calc GR . . . .
H26C H 0.553787 0.979276 0.093734 0.040 Uiso 1 1 calc GR . . . .
C27 C 1.1016(6) 0.4510(3) 0.1584(4) 0.0290(9) Uani 1 1 d . . . . .
H27A H 1.211124 0.439923 0.114166 0.044 Uiso 1 1 calc GR . . . .
H27B H 1.036443 0.395363 0.145286 0.044 Uiso 1 1 calc GR . . . .
H27C H 1.111676 0.446383 0.234466 0.044 Uiso 1 1 calc GR . . . .
P10 P 0.60555(13) 0.28312(8) 0.13878(9) 0.0237(2) Uani 1 1 d . . . . .
F11 F 0.6659(4) 0.1589(2) 0.1478(4) 0.0598(10) Uani 1 1 d . . . . .
F12 F 0.5455(5) 0.4095(2) 0.1308(3) 0.0585(10) Uani 1 1 d . . . . .
F13 F 0.7906(4) 0.3109(3) 0.1158(2) 0.0425(7) Uani 1 1 d . . . . .
F14 F 0.4194(3) 0.2574(2) 0.1607(2) 0.0401(7) Uani 1 1 d . . . . .
F15 F 0.6073(4) 0.2796(3) 0.0132(2) 0.0533(9) Uani 1 1 d . . . . .
F16 F 0.6013(5) 0.2897(3) 0.2648(3) 0.0600(10) Uani 1 1 d . . . . .

loop_
_atom_site_aniso_label
_atom_site_aniso_U_11
_atom_site_aniso_U_22
_atom_site_aniso_U_33
_atom_site_aniso_U_23
_atom_site_aniso_U_13
_atom_site_aniso_U_12
Os1 0.01128(8) 0.01644(8) 0.01339(8) 0.00040(5) -0.00310(5) -0.00249(5)
Br1 0.01719(17) 0.02195(15) 0.01733(17) 0.00424(12) -0.00684(13) -0.00395(13)
N1 0.0098(13) 0.0242(14) 0.0175(14) 0.0026(11) -0.0035(11) -0.0061(11)
C2 0.0186(18) 0.0227(16) 0.0247(19) -0.0040(14) -0.0060(15) -0.0052(14)
C3 0.0158(18) 0.0279(18) 0.030(2) 0.0001(15) -0.0032(15) -0.0109(14)
C4 0.0162(18) 0.0305(19) 0.031(2) 0.0043(16) -0.0032(16) -0.0088(15)
C5 0.0143(17) 0.0255(17) 0.0216(18) 0.0003(14) 0.0001(14) -0.0026(13)
C6 0.0124(16) 0.0215(15) 0.0184(17) 0.0016(13) -0.0041(13) -0.0035(12)
N7 0.0154(15) 0.0201(13) 0.0196(15) -0.0005(11) -0.0011(12) -0.0044(11)
N8 0.0106(13) 0.0196(12) 0.0140(14) 0.0023(10) -0.0030(11) -0.0024(10)
C9 0.0137(16) 0.0187(14) 0.0158(16) 0.0025(12) -0.0023(13) -0.0038(12)
C10 0.0137(16) 0.0197(15) 0.0248(19) -0.0020(13) -0.0026(14) -0.0004(13)
C11 0.0172(17) 0.0175(15) 0.0234(19) -0.0017(13) 0.0006(14) -0.0004(13)
C12 0.0179(17) 0.0212(15) 0.0139(16) 0.0000(12) -0.0025(13) -0.0048(13)
C13 0.0130(16) 0.0216(15) 0.0198(17) -0.0014(13) -0.0042(13) -0.0034(13)
C14 0.0167(17) 0.0184(14) 0.0203(17) -0.0015(13) -0.0044(14) -0.0030(13)
N15 0.0182(16) 0.0197(14) 0.0244(16) -0.0024(12) -0.0017(13) -0.0064(12)
C16 0.0184(18) 0.0282(17) 0.0253(19) -0.0043(15) -0.0046(15) -0.0083(14)
C17 0.027(2) 0.0218(17) 0.037(2) -0.0050(16) -0.0020(18) -0.0041(15)
C18 0.0175(17) 0.0296(17) 0.0153(17) 0.0008(14) 0.0003(13) -0.0096(14)
C19 0.0150(17) 0.0317(18) 0.0158(17) -0.0020(14) -0.0003(14) 0.0011(14)
C20 0.0193(18) 0.0271(17) 0.0149(17) -0.0023(14) -0.0006(14) 0.0057(14)
C21 0.0251(19) 0.0182(15) 0.0159(17) -0.0027(13) -0.0052(14) -0.0006(13)
C22 0.0212(18) 0.0229(15) 0.0131(16) -0.0017(12) -0.0058(14) -0.0006(13)
C23 0.0179(17) 0.0246(16) 0.0143(16) 0.0012(13) -0.0006(13) -0.0064(14)
C24 0.0251(19) 0.0188(15) 0.0190(17) 0.0007(13) -0.0067(15) -0.0042(13)
C25 0.041(3) 0.031(2) 0.023(2) 0.0111(16) -0.0059(18) -0.0074(18)
C26 0.030(2) 0.0219(16) 0.027(2) 0.0002(15) -0.0086(17) 0.0033(15)
C27 0.033(2) 0.0280(18) 0.025(2) -0.0053(16) -0.0078(18) 0.0073(16)
P10 0.0214(5) 0.0252(4) 0.0250(5) -0.0021(4) -0.0014(4) -0.0079(4)
F11 0.0385(19) 0.0286(13) 0.115(3) -0.0067(16) -0.022(2) -0.0003(12)
F12 0.061(2) 0.0306(14) 0.087(3) -0.0071(16) -0.022(2) -0.0051(15)
F13 0.0331(16) 0.0586(18) 0.0405(16) -0.0042(14) -0.0032(13) -0.0268(14)
F14 0.0231(14) 0.0549(16) 0.0419(16) 0.0038(13) -0.0018(12) -0.0125(12)
F15 0.048(2) 0.089(2) 0.0292(15) -0.0085(15) -0.0008(14) -0.0355(19)
F16 0.063(2) 0.094(3) 0.0284(16) -0.0006(16) -0.0051(16) -0.036(2)

_geom_special_details            
;
 All esds (except the esd in the dihedral angle between two l.s. planes)
 are estimated using the full covariance matrix.  The cell esds are taken
 into account individually in the estimation of esds in distances, angles
 and torsion angles; correlations between esds in cell parameters are only
 used when they are defined by crystal symmetry.  An approximate (isotropic)
 treatment of cell esds is used for estimating esds involving l.s. planes.
;
loop_
_geom_bond_atom_site_label_1
_geom_bond_atom_site_label_2
_geom_bond_distance
_geom_bond_site_symmetry_2
_geom_bond_publ_flag
Os1 Br1 2.5049(4) . ?
Os1 N1 2.062(3) . ?
Os1 N8 2.024(3) . ?
Os1 C18 2.202(4) . ?
Os1 C19 2.218(4) . ?
Os1 C20 2.283(4) . ?
Os1 C21 2.244(3) . ?
Os1 C22 2.178(3) . ?
Os1 C23 2.229(3) . ?
N1 C2 1.352(4) . ?
N1 C6 1.355(5) . ?
C2 H2 0.9500 . ?
C2 C3 1.381(6) . ?
C3 H3 0.9500 . ?
C3 C4 1.397(6) . ?
C4 H4 0.9500 . ?
C4 C5 1.389(5) . ?
C5 H5 0.9500 . ?
C5 C6 1.395(5) . ?
C6 N7 1.380(4) . ?
N7 N8 1.305(4) . ?
N8 C9 1.417(4) . ?
C9 C10 1.399(5) . ?
C9 C14 1.399(5) . ?
C10 H10 0.9500 . ?
C10 C11 1.378(5) . ?
C11 H11 0.9500 . ?
C11 C12 1.416(5) . ?
C12 C13 1.427(5) . ?
C12 N15 1.350(4) . ?
C13 H13 0.9500 . ?
C13 C14 1.374(5) . ?
C14 H14 0.9500 . ?
N15 C16 1.453(5) . ?
N15 C17 1.465(5) . ?
C16 H16A 0.9800 . ?
C16 H16B 0.9800 . ?
C16 H16C 0.9800 . ?
C17 H17A 0.9800 . ?
C17 H17B 0.9800 . ?
C17 H17C 0.9800 . ?
C18 H18 1.0000 . ?
C18 C19 1.407(5) . ?
C18 C23 1.424(5) . ?
C19 H19 1.0000 . ?
C19 C20 1.429(5) . ?
C20 C21 1.404(5) . ?
C20 C27 1.500(5) . ?
C21 H21 1.0000 . ?
C21 C22 1.445(5) . ?
C22 H22 1.0000 . ?
C22 C23 1.430(5) . ?
C23 C24 1.519(5) . ?
C24 H24 1.0000 . ?
C24 C25 1.533(5) . ?
C24 C26 1.533(6) . ?
C25 H25A 0.9800 . ?
C25 H25B 0.9800 . ?
C25 H25C 0.9800 . ?
C26 H26A 0.9800 . ?
C26 H26B 0.9800 . ?
C26 H26C 0.9800 . ?
C27 H27A 0.9800 . ?
C27 H27B 0.9800 . ?
C27 H27C 0.9800 . ?
P10 F11 1.574(3) . ?
P10 F12 1.598(3) . ?
P10 F13 1.597(3) . ?
P10 F14 1.598(3) . ?
P10 F15 1.594(3) . ?
P10 F16 1.600(3) . ?

loop_
_geom_angle_atom_site_label_1
_geom_angle_atom_site_label_2
_geom_angle_atom_site_label_3
_geom_angle
_geom_angle_site_symmetry_1
_geom_angle_site_symmetry_3
_geom_angle_publ_flag
N1 Os1 Br1 83.08(8) . . ?
N1 Os1 C18 152.59(13) . . ?
N1 Os1 C19 164.12(14) . . ?
N1 Os1 C20 127.21(13) . . ?
N1 Os1 C21 100.41(13) . . ?
N1 Os1 C22 94.64(13) . . ?
N1 Os1 C23 116.40(13) . . ?
N8 Os1 Br1 87.35(8) . . ?
N8 Os1 N1 75.09(12) . . ?
N8 Os1 C18 96.56(13) . . ?
N8 Os1 C19 120.42(13) . . ?
N8 Os1 C20 156.81(13) . . ?
N8 Os1 C21 160.26(13) . . ?
N8 Os1 C22 122.36(12) . . ?
N8 Os1 C23 96.46(12) . . ?
C18 Os1 Br1 123.15(10) . . ?
C18 Os1 C19 37.11(14) . . ?
C18 Os1 C20 66.48(14) . . ?
C18 Os1 C21 78.55(14) . . ?
C18 Os1 C23 37.48(13) . . ?
C19 Os1 Br1 93.73(10) . . ?
C19 Os1 C20 36.98(14) . . ?
C19 Os1 C21 66.21(14) . . ?
C19 Os1 C23 67.83(14) . . ?
C20 Os1 Br1 89.22(9) . . ?
C21 Os1 Br1 111.44(9) . . ?
C21 Os1 C20 36.11(14) . . ?
C22 Os1 Br1 148.71(9) . . ?
C22 Os1 C18 67.42(14) . . ?
C22 Os1 C19 80.00(14) . . ?
C22 Os1 C20 67.32(14) . . ?
C22 Os1 C21 38.10(13) . . ?
C22 Os1 C23 37.85(13) . . ?
C23 Os1 Br1 160.49(10) . . ?
C23 Os1 C20 79.75(14) . . ?
C23 Os1 C21 67.95(13) . . ?
C2 N1 Os1 126.1(3) . . ?
C2 N1 C6 119.5(3) . . ?
C6 N1 Os1 113.9(2) . . ?
N1 C2 H2 119.5 . . ?
N1 C2 C3 121.0(4) . . ?
C3 C2 H2 119.5 . . ?
C2 C3 H3 120.0 . . ?
C2 C3 C4 120.0(3) . . ?
C4 C3 H3 120.0 . . ?
C3 C4 H4 120.5 . . ?
C5 C4 C3 119.1(4) . . ?
C5 C4 H4 120.5 . . ?
C4 C5 H5 120.8 . . ?
C4 C5 C6 118.4(4) . . ?
C6 C5 H5 120.8 . . ?
N1 C6 C5 122.1(3) . . ?
N1 C6 N7 118.4(3) . . ?
N7 C6 C5 119.4(3) . . ?
N8 N7 C6 110.7(3) . . ?
N7 N8 Os1 121.6(2) . . ?
N7 N8 C9 114.0(3) . . ?
C9 N8 Os1 124.3(2) . . ?
C10 C9 N8 121.5(3) . . ?
C14 C9 N8 119.0(3) . . ?
C14 C9 C10 119.5(3) . . ?
C9 C10 H10 119.7 . . ?
C11 C10 C9 120.6(3) . . ?
C11 C10 H10 119.7 . . ?
C10 C11 H11 119.6 . . ?
C10 C11 C12 120.7(3) . . ?
C12 C11 H11 119.6 . . ?
C11 C12 C13 117.7(3) . . ?
N15 C12 C11 121.9(3) . . ?
N15 C12 C13 120.3(3) . . ?
C12 C13 H13 119.6 . . ?
C14 C13 C12 120.8(3) . . ?
C14 C13 H13 119.6 . . ?
C9 C14 H14 119.7 . . ?
C13 C14 C9 120.6(3) . . ?
C13 C14 H14 119.7 . . ?
C12 N15 C16 120.5(3) . . ?
C12 N15 C17 120.4(3) . . ?
C16 N15 C17 119.1(3) . . ?
N15 C16 H16A 109.5 . . ?
N15 C16 H16B 109.5 . . ?
N15 C16 H16C 109.5 . . ?
H16A C16 H16B 109.5 . . ?
H16A C16 H16C 109.5 . . ?
H16B C16 H16C 109.5 . . ?
N15 C17 H17A 109.5 . . ?
N15 C17 H17B 109.5 . . ?
N15 C17 H17C 109.5 . . ?
H17A C17 H17B 109.5 . . ?
H17A C17 H17C 109.5 . . ?
H17B C17 H17C 109.5 . . ?
Os1 C18 H18 118.2 . . ?
C19 C18 Os1 72.0(2) . . ?
C19 C18 H18 118.2 . . ?
C19 C18 C23 122.5(3) . . ?
C23 C18 Os1 72.3(2) . . ?
C23 C18 H18 118.2 . . ?
Os1 C19 H19 119.5 . . ?
C18 C19 Os1 70.8(2) . . ?
C18 C19 H19 119.5 . . ?
C18 C19 C20 120.3(3) . . ?
C20 C19 Os1 74.0(2) . . ?
C20 C19 H19 119.5 . . ?
C19 C20 Os1 69.0(2) . . ?
C19 C20 C27 119.2(4) . . ?
C21 C20 Os1 70.4(2) . . ?
C21 C20 C19 118.7(3) . . ?
C21 C20 C27 121.9(4) . . ?
C27 C20 Os1 128.8(3) . . ?
Os1 C21 H21 119.0 . . ?
C20 C21 Os1 73.4(2) . . ?
C20 C21 H21 119.0 . . ?
C20 C21 C22 120.6(3) . . ?
C22 C21 Os1 68.47(19) . . ?
C22 C21 H21 119.0 . . ?
Os1 C22 H22 119.4 . . ?
C21 C22 Os1 73.4(2) . . ?
C21 C22 H22 119.4 . . ?
C23 C22 Os1 73.03(19) . . ?
C23 C22 C21 120.8(3) . . ?
C23 C22 H22 119.4 . . ?
C18 C23 Os1 70.2(2) . . ?
C18 C23 C22 116.8(3) . . ?
C18 C23 C24 120.3(3) . . ?
C22 C23 Os1 69.12(19) . . ?
C22 C23 C24 122.8(3) . . ?
C24 C23 Os1 128.1(3) . . ?
C23 C24 H24 107.4 . . ?
C23 C24 C25 108.7(3) . . ?
C23 C24 C26 113.6(3) . . ?
C25 C24 H24 107.4 . . ?
C26 C24 H24 107.4 . . ?
C26 C24 C25 112.0(3) . . ?
C24 C25 H25A 109.5 . . ?
C24 C25 H25B 109.5 . . ?
C24 C25 H25C 109.5 . . ?
H25A C25 H25B 109.5 . . ?
H25A C25 H25C 109.5 . . ?
H25B C25 H25C 109.5 . . ?
C24 C26 H26A 109.5 . . ?
C24 C26 H26B 109.5 . . ?
C24 C26 H26C 109.5 . . ?
H26A C26 H26B 109.5 . . ?
H26A C26 H26C 109.5 . . ?
H26B C26 H26C 109.5 . . ?
C20 C27 H27A 109.5 . . ?
C20 C27 H27B 109.5 . . ?
C20 C27 H27C 109.5 . . ?
H27A C27 H27B 109.5 . . ?
H27A C27 H27C 109.5 . . ?
H27B C27 H27C 109.5 . . ?
F11 P10 F12 179.3(2) . . ?
F11 P10 F13 91.09(18) . . ?
F11 P10 F14 89.88(17) . . ?
F11 P10 F15 91.4(2) . . ?
F11 P10 F16 90.0(2) . . ?
F12 P10 F16 89.4(2) . . ?
F13 P10 F12 88.52(19) . . ?
F13 P10 F14 178.95(18) . . ?
F13 P10 F16 89.58(17) . . ?
F14 P10 F12 90.52(19) . . ?
F14 P10 F16 90.81(18) . . ?
F15 P10 F12 89.2(2) . . ?
F15 P10 F13 90.70(17) . . ?
F15 P10 F14 88.88(16) . . ?
F15 P10 F16 178.6(2) . . ?

loop_
_geom_hbond_atom_site_label_D
_geom_hbond_atom_site_label_H
_geom_hbond_atom_site_label_A
_geom_hbond_distance_DH
_geom_hbond_distance_HA
_geom_hbond_distance_DA
_geom_hbond_angle_DHA
_geom_hbond_site_symmetry_A
_geom_hbond_publ_flag
C2 H2 F12 0.95 2.43 3.274(5) 147.8 . yes
C21 H21 F13 1.00 2.51 3.409(4) 148.8 . yes

_shelx_res_file                  
;
TITL rn3 in P1
    rn3.res
    created by SHELXL-2018/3 at 13:51:03 on 14-Feb-2021
REM purple block 0.60 0.30 0.18 6907 refs 3.15 30.48 0.26 1.00
CELL 0.71073 8.343727 12.538659 12.678487 85.4541 79.4774 82.4529
ZERR 2 0.000232 0.000435 0.000344 0.0026 0.0023 0.0027
LATT 1
SFAC C H Br F N Os P
UNIT 46 56 2 12 8 2 2
EQIV $1 2-X,1-Y,1-Z

L.S. 24
PLAN  20
SIZE 0.14 0.4 0.6
TEMP -173(2)
RTAB dist Br1 Br1_$1
HTAB C2 F12
HTAB C21 F13
BOND $H
fmap 2
acta 56
REM <olex2.extras>
REM <HklSrc "%.\\rn3.hkl">
REM </olex2.extras>

WGHT    0.052200    0.496800
FVAR       3.61919
OS1   6    0.848062    0.678479    0.239456    11.00000    0.01128    0.01644 =
         0.01339    0.00040   -0.00310   -0.00249
BR1   3    0.936789    0.571777    0.398756    11.00000    0.01719    0.02195 =
         0.01733    0.00424   -0.00684   -0.00395
N1    5    0.616362    0.658702    0.322574    11.00000    0.00980    0.02417 =
         0.01754    0.00262   -0.00352   -0.00608
C2    1    0.536076    0.571803    0.322353    11.00000    0.01861    0.02273 =
         0.02468   -0.00396   -0.00604   -0.00521
AFIX  43
H2    2    0.581412    0.516854    0.274324    11.00000   -1.20000
AFIX   0
C3    1    0.389181    0.561720    0.390886    11.00000    0.01579    0.02795 =
         0.03005    0.00014   -0.00323   -0.01089
AFIX  43
H3    2    0.332970    0.501005    0.388627    11.00000   -1.20000
AFIX   0
C4    1    0.323322    0.640827    0.463507    11.00000    0.01616    0.03047 =
         0.03056    0.00426   -0.00321   -0.00883
AFIX  43
H4    2    0.223245    0.633902    0.511707    11.00000   -1.20000
AFIX   0
C5    1    0.406228    0.729770    0.464255    11.00000    0.01430    0.02547 =
         0.02161    0.00029    0.00012   -0.00261
AFIX  43
H5    2    0.363885    0.784948    0.512560    11.00000   -1.20000
AFIX   0
C6    1    0.553113    0.736139    0.392400    11.00000    0.01238    0.02151 =
         0.01843    0.00157   -0.00406   -0.00355
N7    5    0.641854    0.820953    0.395363    11.00000    0.01540    0.02009 =
         0.01960   -0.00054   -0.00107   -0.00435
N8    5    0.785355    0.805666    0.333627    11.00000    0.01056    0.01962 =
         0.01398    0.00229   -0.00298   -0.00238
C9    1    0.887484    0.886680    0.337078    11.00000    0.01372    0.01867 =
         0.01578    0.00247   -0.00233   -0.00384
C10   1    0.822307    0.994271    0.351050    11.00000    0.01369    0.01973 =
         0.02479   -0.00204   -0.00263   -0.00038
AFIX  43
H10   2    0.707239    1.014163    0.357412    11.00000   -1.20000
AFIX   0
C11   1    0.923393    1.071683    0.355675    11.00000    0.01723    0.01755 =
         0.02336   -0.00169    0.00056   -0.00035
AFIX  43
H11   2    0.878001    1.144988    0.361334    11.00000   -1.20000
AFIX   0
C12   1    1.094137    1.043191    0.352087    11.00000    0.01790    0.02115 =
         0.01392    0.00001   -0.00251   -0.00475
C13   1    1.158185    0.932907    0.338532    11.00000    0.01297    0.02164 =
         0.01976   -0.00140   -0.00415   -0.00338
AFIX  43
H13   2    1.272344    0.911425    0.335608    11.00000   -1.20000
AFIX   0
C14   1    1.056659    0.857479    0.329665    11.00000    0.01673    0.01836 =
         0.02028   -0.00148   -0.00445   -0.00300
AFIX  43
H14   2    1.101738    0.784837    0.318399    11.00000   -1.20000
AFIX   0
N15   5    1.194792    1.116727    0.360802    11.00000    0.01823    0.01968 =
         0.02444   -0.00243   -0.00167   -0.00635
C16   1    1.369303    1.084600    0.357840    11.00000    0.01836    0.02818 =
         0.02531   -0.00430   -0.00458   -0.00828
AFIX 137
H16A  2    1.384920    1.027491    0.413717    11.00000   -1.50000
H16B  2    1.421702    1.146795    0.370538    11.00000   -1.50000
H16C  2    1.418961    1.057849    0.287269    11.00000   -1.50000
AFIX   0
C17   1    1.129273    1.230024    0.374425    11.00000    0.02723    0.02179 =
         0.03693   -0.00496   -0.00196   -0.00408
AFIX 137
H17A  2    1.070239    1.256658    0.315671    11.00000   -1.50000
H17B  2    1.219892    1.272712    0.373501    11.00000   -1.50000
H17C  2    1.053868    1.236475    0.443214    11.00000   -1.50000
AFIX   0
C18   1    1.018871    0.756793    0.112951    11.00000    0.01747    0.02963 =
         0.01529    0.00085    0.00030   -0.00965
AFIX  13
H18   2    1.066302    0.820715    0.131338    11.00000   -1.20000
AFIX   0
C19   1    1.095203    0.653516    0.138425    11.00000    0.01499    0.03175 =
         0.01584   -0.00199   -0.00033    0.00112
AFIX  13
H19   2    1.194961    0.646228    0.172983    11.00000   -1.20000
AFIX   0
C20   1    1.018302    0.560074    0.129645    11.00000    0.01928    0.02706 =
         0.01495   -0.00225   -0.00064    0.00573
C21   1    0.861322    0.573813    0.101780    11.00000    0.02508    0.01823 =
         0.01587   -0.00274   -0.00521   -0.00062
AFIX  13
H21   2    0.796023    0.511204    0.112471    11.00000   -1.20000
AFIX   0
C22   1    0.779730    0.680413    0.081476    11.00000    0.02121    0.02288 =
         0.01315   -0.00169   -0.00576   -0.00058
AFIX  13
H22   2    0.660910    0.689475    0.075188    11.00000   -1.20000
AFIX   0
C23   1    0.860898    0.773815    0.082685    11.00000    0.01789    0.02462 =
         0.01434    0.00119   -0.00065   -0.00642
C24   1    0.781051    0.887439    0.060492    11.00000    0.02508    0.01879 =
         0.01904    0.00069   -0.00672   -0.00424
AFIX  13
H24   2    0.829026    0.936918    0.101017    11.00000   -1.20000
AFIX   0
C25   1    0.828745    0.918716   -0.059478    11.00000    0.04066    0.03099 =
         0.02266    0.01115   -0.00591   -0.00742
AFIX 137
H25A  2    0.948600    0.909235   -0.079941    11.00000   -1.50000
H25B  2    0.786800    0.994241   -0.073628    11.00000   -1.50000
H25C  2    0.781320    0.872660   -0.101543    11.00000   -1.50000
AFIX   0
C26   1    0.594610    0.902400    0.098090    11.00000    0.03007    0.02191 =
         0.02656    0.00023   -0.00857    0.00327
AFIX 137
H26A  2    0.568683    0.873644    0.172570    11.00000   -1.50000
H26B  2    0.542146    0.863848    0.052008    11.00000   -1.50000
H26C  2    0.553787    0.979276    0.093734    11.00000   -1.50000
AFIX   0
C27   1    1.101609    0.450978    0.158382    11.00000    0.03269    0.02799 =
         0.02513   -0.00528   -0.00781    0.00732
AFIX 137
H27A  2    1.211124    0.439923    0.114166    11.00000   -1.50000
H27B  2    1.036443    0.395363    0.145286    11.00000   -1.50000
H27C  2    1.111676    0.446383    0.234466    11.00000   -1.50000
AFIX   0

P10   7    0.605548    0.283123    0.138776    11.00000    0.02143    0.02522 =
         0.02502   -0.00206   -0.00143   -0.00787
F11   4    0.665865    0.158937    0.147762    11.00000    0.03847    0.02859 =
         0.11500   -0.00667   -0.02227   -0.00025
F12   4    0.545537    0.409458    0.130785    11.00000    0.06109    0.03063 =
         0.08748   -0.00712   -0.02160   -0.00508
F13   4    0.790556    0.310945    0.115803    11.00000    0.03311    0.05862 =
         0.04053   -0.00423   -0.00316   -0.02682
F14   4    0.419396    0.257365    0.160743    11.00000    0.02309    0.05493 =
         0.04189    0.00379   -0.00183   -0.01248
F15   4    0.607253    0.279551    0.013191    11.00000    0.04788    0.08878 =
         0.02917   -0.00853   -0.00079   -0.03549
F16   4    0.601334    0.289655    0.264804    11.00000    0.06305    0.09442 =
         0.02840   -0.00064   -0.00515   -0.03640
HKLF 4


REM  rn3 in P1
REM wR2 = 0.0848, GooF = S = 1.069, Restrained GooF = 1.069 for all data
REM R1 = 0.0331 for 6634 Fo > 4sig(Fo) and 0.0348 for all 6943 data
REM 330 parameters refined using 0 restraints

END

WGHT      0.0522      0.4968

REM Highest difference peak  2.578,  deepest hole -2.552,  1-sigma level  0.187
Q1    1   0.8300  0.7317  0.2012  11.00000  0.05    2.58
Q2    1   0.8754  0.6304  0.2837  11.00000  0.05    2.56
Q3    1   0.8862  0.6589  0.1789  11.00000  0.05    2.07
Q4    1   0.8111  0.7052  0.2988  11.00000  0.05    1.93
Q5    1   0.8470  0.6824  0.1699  11.00000  0.05    1.42
Q6    1   0.9732  0.5309  0.4496  11.00000  0.05    1.24
Q7    1   0.5042  0.3776  0.1972  11.00000  0.05    1.22
Q8    1   0.9099  0.5874  0.3345  11.00000  0.05    1.18
Q9    1   0.9753  0.7238  0.2021  11.00000  0.05    1.11
Q10   1   0.7585  0.6216  0.2780  11.00000  0.05    1.09
Q11   1   0.9246  0.6205  0.3584  11.00000  0.05    1.06
Q12   1   0.6433  0.2112  0.2386  11.00000  0.05    1.06
Q13   1   0.9787  0.5433  0.3385  11.00000  0.05    1.03
Q14   1   0.7090  0.1809  0.0711  11.00000  0.05    0.97
Q15   1   0.8360  0.6608  0.3790  11.00000  0.05    0.95
Q16   1   0.9066  0.8049  0.2369  11.00000  0.05    0.92
Q17   1   0.9748  0.6398  0.2401  11.00000  0.05    0.84
Q18   1   0.8260  0.7617  0.2849  11.00000  0.05    0.82
Q19   1   0.8931  0.5785  0.1429  11.00000  0.05    0.82
Q20   1   0.9459  0.7616  0.0977  11.00000  0.05    0.77
;
_shelx_res_checksum              88369
_shelx_hkl_file                  
;
 -11  -7  -7 55.6707 178.515   5
 -11  -7  -6 46995.5 2440.29   5
 -11  -7  -5 1009.97 399.260   5
 -11  -6  -8 2984.30 561.308   5
 -11  -6  -7 4050.03 651.109   5
 -11  -6  -6 14522.7 1279.82   5
 -11  -6  -5 20503.8 2019.03   1
 -11  -6  -5 16400.3 1456.82   5
 -11  -6  -4 10899.9 1205.77   5
 -11  -6  -3 29140.4 2061.67   5
 -11  -5  -8 18415.0 1366.79   5
 -11  -5  -7 1053.92 293.219   5
 -11  -5  -6 3897.49 941.270   1
 -11  -5  -6 3493.45 642.614   5
 -11  -5  -5 29613.5 1986.60   5
 -11  -5  -5 35543.3 2636.86   1
 -11  -5  -4 7874.35 1022.77   5
 -11  -5  -4 11279.9 1426.88   1
 -11  -5  -3 53725.3 2845.76   5
 -11  -4  -8 42764.9 2079.70   5
 -11  -4  -7 4948.18 726.876   5
 -11  -4  -6 18670.8 1507.32   5
 -11  -4  -6 22329.9 2148.73   1
 -11  -4  -5 5328.53 1001.93   1
 -11  -4  -5 3981.18 705.232   5
 -11  -4  -4 37298.7 2575.50   1
 -11  -4  -3 225.904 248.283   1
 -11  -3  -7 37689.6 2963.53   1
 -11  -3  -7 30926.3 1877.46   5
 -11  -3  -6 1200.20 343.796   1
 -11  -3  -5 6404.15 1093.07   1
 -11  -3  -4 15492.9 1679.28   1
 -11  -3  -3 29915.7 2203.93   1
 -11  -3  -2 22151.0 1827.48   1
 -11  -2  -9 14062.9 1177.34   2
 -11  -2  -7 18738.3 2054.09   1
 -11  -2  -6 34160.7 2659.43   1
 -11  -2  -5 14441.9 1694.95   1
 -11  -2  -4 3355.71 783.599   1
 -11  -2  -3 43400.0 2710.72   1
 -11  -2  -2 8848.61 1133.36   1
 -11  -2  -1 25313.0 1860.25   1
 -11  -1  -9 671.473 263.723   2
 -11  -1  -7 10070.1 1506.44   1
 -11  -1  -6 41508.3 2916.23   1
 -11  -1  -5 7214.67 1217.42   1
 -11  -1  -4 5604.17 1011.71   1
 -11  -1  -3 319.035 283.927   1
 -11  -1  -2 32538.5 2227.38   1
 -11  -1  -1-96.5700 227.998   1
 -11   0  -9 21712.2 1558.28   2
 -11   0  -7 69069.0 3862.74   1
 -11   0  -6-411.032 501.885   1
 -11   0  -5 31127.0 2435.40   1
 -11   0  -4 13.3127 280.031   1
 -11   0  -3 16324.3 1611.41   1
 -11   0  -2 9795.16 1201.04   1
 -11   1  -5 14474.0 1618.65   1
 -11   1  -4 16139.1 1645.14   1
 -11   1  -3 155.940 175.202   1
 -11   1  -2 2569.85 655.591   1
 -11   2  -3 5743.12 937.143   1
 -10 -10  -8 7622.87 889.969   5
 -10 -10  -7 40888.7 2075.59   5
 -10 -10  -6 5175.77 763.536   5
 -10  -9  -9 2364.00 472.243   5
 -10  -9  -8 31706.1 1734.04   5
 -10  -9  -7 5362.48 729.640   5
 -10  -9  -6 40428.2 2083.16   5
 -10  -9  -5 49.8439 209.440   5
 -10  -9  -4 24574.1 1759.72   5
 -10  -9  -3 197.911 314.362   5
 -10  -9  -2 31183.7 2110.00   5
 -10  -8  -9 6353.52 731.751   5
 -10  -8  -8 10883.5 1007.01   5
 -10  -8  -7 31525.1 1794.96   5
 -10  -8  -6 12501.7 1139.77   5
 -10  -8  -5 59471.2 2635.01   5
 -10  -8  -4 2641.61 590.459   5
 -10  -8  -3 10526.3 1161.68   5
 -10  -8  -2 21484.6 1719.31   5
 -10  -8  -1 213.342 258.284   5
 -10  -8   0 33750.7 2266.90   5
 -10  -7  -9 10612.8 935.125   5
 -10  -7  -8 7745.63 811.306   5
 -10  -7  -8 9142.84 1564.10   1
 -10  -7  -7 40916.3 1966.40   5
 -10  -7  -7 46454.2 3336.73   1
 -10  -7  -6 4895.03 1004.18   1
 -10  -7  -6 4632.12 679.928   5
 -10  -7  -5 36623.3 2044.35   5
 -10  -7  -4 10614.6 1114.18   5
 -10  -7  -3 9753.44 1135.74   5
 -10  -7  -2 668.444 383.871   5
 -10  -7  -1 24691.2 1888.31   5
 -10  -7   0 842.808 336.275   5
 -10  -7   1 53441.5 2942.52   5
 -10  -6  -9 2814.30 479.314   5
 -10  -6  -8 9781.88 1574.71   1
 -10  -6  -8 8491.13 857.973   5
 -10  -6  -7 2243.95 448.958   5
 -10  -6  -7 2633.22 801.001   1
 -10  -6  -6 29040.2 2496.30   1
 -10  -6  -6 25219.3 1620.00   5
 -10  -6  -5 1600.76 411.132   5
 -10  -6  -5 2389.30 708.316   1
 -10  -6  -4 74365.8 3033.46   5
 -10  -6  -4 84963.2 3961.24   1
 -10  -6  -3 3380.95 666.371   5
 -10  -6  -2 36769.1 2255.52   5
 -10  -6  -1 10068.8 1199.27   5
 -10  -6   0 16338.1 1591.42   5
 -10  -5  -9 40408.1 1766.08   5
 -10  -5  -9 47121.9 3634.00   1
 -10  -5  -8 1120.31 327.577   5
 -10  -5  -8 978.588 569.695   1
 -10  -5  -7 27234.9 2531.50   1
 -10  -5  -7 22679.2 1443.02   5
 -10  -5  -6 20450.6 2088.88   1
 -10  -5  -6 16054.1 1263.31   5
 -10  -5  -5 59835.9 3438.31   1
 -10  -5  -5 50551.4 2408.42   5
 -10  -5  -4 17308.3 1455.96   5
 -10  -5  -4 20499.8 1883.05   1
 -10  -5  -3 49005.8 2560.29   5
 -10  -5  -3 58210.6 3102.77   1
 -10  -4  -9 25754.2 2683.04   1
 -10  -4  -9 20440.0 1273.25   5
 -10  -4  -8 37706.8 3089.87   1
 -10  -4  -8 29850.6 1598.93   5
 -10  -4  -7 8668.65 914.210   5
 -10  -4  -7 10143.2 1502.75   1
 -10  -4  -6 2964.67 792.350   1
 -10  -4  -6 2338.03 508.508   5
 -10  -4  -5 24776.6 2172.00   1
 -10  -4  -5 21270.4 1542.34   5
 -10  -4  -4 14029.3 1557.35   1
 -10  -4  -3 37882.6 2467.48   1
 -10  -4  -2 36497.3 2343.92   1
 -10  -3  -9 18406.6 1207.85   2
 -10  -3  -9 18615.7 2227.59   1
 -10  -3  -8 17510.5 2060.83   1
 -10  -3  -8 13904.7 1105.94   5
 -10  -3  -7 8249.88 1377.89   1
 -10  -3  -7 6688.20 816.037   5
 -10  -3  -6 23297.3 2204.11   1
 -10  -3  -5 624.972 387.651   1
 -10  -3  -4 89823.7 3970.06   1
 -10  -3  -3-4.66342 228.161   1
 -10  -3  -2 110225. 4015.68   1
 -10  -3  -1 3541.01 705.588   1
 -10  -2 -11 8055.77 846.009   2
 -10  -2 -10 117.206 129.629   2
 -10  -2  -9 36725.0 1787.34   2
 -10  -2  -9 38483.1 3154.20   1
 -10  -2  -8 813.121 565.384   1
 -10  -2  -8 830.053 273.172   5
 -10  -2  -7 73811.7 4019.81   1
 -10  -2  -6 2089.32 626.004   1
 -10  -2  -5 40358.9 2778.14   1
 -10  -2  -4 7603.26 1155.54   1
 -10  -2  -3 43947.8 2652.11   1
 -10  -2  -2 5099.51 864.179   1
 -10  -2  -1 60694.2 2824.16   1
 -10  -2   0 580.052 272.674   1
 -10  -1 -12 16568.5 1259.71   2
 -10  -1 -11 592.975 292.928   2
 -10  -1 -10 8262.93 879.301   2
 -10  -1  -9 14518.8 1135.84   2
 -10  -1  -7 18125.1 1988.09   1
 -10  -1  -6 53855.2 3265.22   1
 -10  -1  -5 4117.52 890.955   1
 -10  -1  -4 12633.9 1456.31   1
 -10  -1  -3 38262.2 2468.03   1
 -10  -1  -2 18293.1 1632.70   1
 -10  -1  -1 55809.6 2702.73   1
 -10  -1   0 23015.0 1643.28   1
 -10  -1   1 10638.8 1071.75   1
 -10   0 -12 5825.54 772.583   2
 -10   0 -11 12446.4 1102.39   2
 -10   0 -10 2186.55 408.123   2
 -10   0  -9 5274.80 698.163   2
 -10   0  -4 11408.5 1372.83   1
 -10   0  -3 163.898 234.281   1
 -10   0  -2 55191.1 2869.24   1
 -10   0  -1 8.28512 155.378   1
 -10   0   0 40241.8 2180.81   1
 -10   1 -11 16737.5 1343.63   2
 -10   1 -10 7160.35 862.907   2
 -10   1  -9 22102.1 1517.36   2
 -10   1  -3 7220.09 1021.08   1
 -10   1  -2 8597.83 1122.56   1
 -10   1  -1 72617.8 3137.82   1
 -10   1   0 10310.6 1100.32   1
 -10   2 -10 27613.6 1772.91   2
 -10   2  -9 32.1726 209.435   2
 -10   2  -2 11636.8 1259.53   1
 -10   2  -1 40237.6 2272.74   1
 -10   3  -9 19929.6 1518.88   2
  -9 -11  -8 43454.0 2054.61   5
  -9 -11  -7 1530.15 387.195   5
  -9 -11  -6 15988.0 1279.35   5
  -9 -11  -5 2597.44 554.039   5
  -9 -11  -4 22371.4 1576.11   5
  -9 -11  -3 24862.3 1692.06   5
  -9 -11  -2 55665.3 2629.69   5
  -9 -11  -1 5421.79 842.909   5
  -9 -10  -9 34814.6 1756.83   5
  -9 -10  -8 18861.2 1302.49   5
  -9 -10  -7 34635.8 1779.55   5
  -9 -10  -6 4709.71 651.059   5
  -9 -10  -5 3166.94 556.889   5
  -9 -10  -4 16417.0 1327.31   5
  -9 -10  -3 10685.5 1103.05   5
  -9 -10  -2 42638.4 2285.24   5
  -9 -10  -1 60848.4 2809.72   5
  -9 -10   0 10583.3 1190.96   5
  -9 -10   1 6303.86 943.451   5
  -9 -10   2 13348.5 1391.89   5
  -9  -9  -9 34600.1 1685.98   5
  -9  -9  -8 4475.05 595.696   5
  -9  -9  -7 44738.2 1990.65   5
  -9  -9  -6 25760.4 1535.27   5
  -9  -9  -5 11283.9 1051.56   5
  -9  -9  -4 6902.83 857.980   5
  -9  -9  -3 35751.9 2004.07   5
  -9  -9  -2 414.535 341.370   5
  -9  -9  -1 80389.1 3251.71   5
  -9  -9   0 151.536 151.269   5
  -9  -9   1 10088.2 1194.77   5
  -9  -9   2 74.0685 198.117   5
  -9  -9   3 9826.52 1232.26   5
  -9  -8 -10 13231.1 2036.29   1
  -9  -8 -10 13605.6 1009.24   5
  -9  -8  -9 227.148 228.021   5
  -9  -8  -9 469.331 462.178   1
  -9  -8  -8 60461.1 2186.92   5
  -9  -8  -8 63411.5 4128.49   1
  -9  -8  -7 525.602 485.396   1
  -9  -8  -7 992.961 322.473   5
  -9  -8  -6 76577.2 2619.45   5
  -9  -8  -5 5030.86 682.966   5
  -9  -8  -4 15160.9 1253.18   5
  -9  -8  -3 5595.70 772.800   5
  -9  -8  -2 24283.8 1700.77   5
  -9  -8  -1 13539.7 1313.34   5
  -9  -8   0 61488.9 2867.13   5
  -9  -8   1 400.423 340.423   5
  -9  -8   2 20951.6 1719.30   5
  -9  -8   3 1781.70 514.480   5
  -9  -8   4 5569.11 913.696   5
  -9  -7 -10 2482.09 928.558   1
  -9  -7 -10 1950.84 367.688   5
  -9  -7  -9 19050.9 2316.69   1
  -9  -7  -9 16964.8 1092.32   5
  -9  -7  -8 28102.7 1431.93   5
  -9  -7  -8 30296.3 2801.36   1
  -9  -7  -7 27883.2 2528.77   1
  -9  -7  -7 26687.9 1466.27   5
  -9  -7  -6 17051.8 1915.96   1
  -9  -7  -6 17054.5 1210.91   5
  -9  -7  -5 73962.0 3870.23   1
  -9  -7  -5 67832.2 2566.68   5
  -9  -7  -4 566.408 245.244   5
  -9  -7  -3 19292.7 1454.12   5
  -9  -7  -2 12245.0 1205.15   5
  -9  -7  -1 19895.4 1581.29   5
  -9  -7   0 61210.9 2882.10   5
  -9  -7   1 29335.6 2041.04   5
  -9  -7   2 13362.7 1373.90   5
  -9  -7   3 1959.20 559.740   5
  -9  -7   4 7976.36 1096.56   5
  -9  -7   5 26.1498 222.384   5
  -9  -6 -11 4506.76 1207.56   1
  -9  -6 -10 35925.5 3325.90   1
  -9  -6 -10 31017.3 1382.29   5
  -9  -6  -9 5880.11 1261.13   1
  -9  -6  -9 5031.64 585.411   5
  -9  -6  -8 6470.24 1327.02   1
  -9  -6  -8 5726.83 627.079   5
  -9  -6  -7 36690.9 1723.85   5
  -9  -6  -7 40533.7 3084.03   1
  -9  -6  -6 22387.7 2166.47   1
  -9  -6  -6 22227.8 1366.28   5
  -9  -6  -5 43545.4 2036.36   5
  -9  -6  -5 51843.7 3177.38   1
  -9  -6  -4 44858.8 2153.60   5
  -9  -6  -4 49770.9 2954.94   1
  -9  -6  -3 21308.0 1553.06   5
  -9  -6  -2 292.063 126.661   5
  -9  -6  -1 34574.1 2112.34   5
  -9  -5 -11 29630.5 3129.18   1
  -9  -5 -10 35631.0 3284.46   1
  -9  -5  -9 24730.4 2613.33   1
  -9  -5  -9 21188.6 1195.70   5
  -9  -5  -8 27477.9 1244.18   2
  -9  -5  -8 25963.5 1376.30   5
  -9  -5  -7 1244.41 332.137   5
  -9  -5  -7 1782.46 596.350   1
  -9  -5  -6 56680.8 2204.68   5
  -9  -5  -6 62409.7 3653.82   1
  -9  -5  -5 886.348 438.599   1
  -9  -5  -5 413.137 253.166   5
  -9  -5  -4 87113.8 3024.39   5
  -9  -5  -4 93463.8 4054.15   1
  -9  -5  -3 12313.5 1399.17   1
  -9  -5  -2 20740.1 1742.09   1
  -9  -4 -11 73367.3 4866.38   1
  -9  -4 -10 542.499 632.643   1
  -9  -4 -10 408.673 160.347   2
  -9  -4  -9 59385.9 1946.14   2
  -9  -4  -9 56947.3 1907.22   5
  -9  -4  -8 3649.86 480.048   2
  -9  -4  -8 3359.63 495.102   5
  -9  -4  -8 3388.09 930.981   1
  -9  -4  -7 7633.29 1301.31   1
  -9  -4  -7 7166.09 729.935   5
  -9  -4  -6 7260.24 794.861   5
  -9  -4  -6 8162.85 1310.68   1
  -9  -4  -5 45607.4 2940.32   1
  -9  -4  -5 40808.9 2006.79   5
  -9  -4  -4 22573.4 1958.26   1
  -9  -4  -3 146022. 4802.69   1
  -9  -4  -2 4725.84 860.025   1
  -9  -4  -1 28798.9 1945.04   1
  -9  -3 -12 24423.0 2849.72   1
  -9  -3 -11 13705.0 1005.91   2
  -9  -3 -11 18260.7 2292.26   1
  -9  -3 -10 59799.0 2051.33   2
  -9  -3 -10 75374.6 4660.33   1
  -9  -3  -9 3930.19 478.535   5
  -9  -3  -9 4594.18 567.157   2
  -9  -3  -9 4786.28 1124.21   1
  -9  -3  -8 59018.8 2046.87   5
  -9  -3  -8 72755.0 4197.18   1
  -9  -3  -7 388.224 393.370   1
  -9  -3  -7 603.098 254.326   5
  -9  -3  -6 2170.28 701.158   1
  -9  -3  -5 73901.4 3770.51   1
  -9  -3  -4 28144.7 2184.72   1
  -9  -3  -3 78255.3 3467.18   1
  -9  -3  -2 71326.6 3183.42   1
  -9  -3  -1 6334.00 892.348   1
  -9  -3   0 6845.96 896.290   1
  -9  -2 -13 20927.5 1372.42   2
  -9  -2 -12 6154.05 710.748   2
  -9  -2 -11 5761.98 654.010   2
  -9  -2 -10 49300.1 1953.42   2
  -9  -2  -9 37055.7 1655.79   2
  -9  -2  -9 34392.4 1470.08   5
  -9  -2  -8 34784.2 1596.27   5
  -9  -2  -7 21076.7 2106.22   1
  -9  -2  -6 6605.91 1151.74   1
  -9  -2  -5 954.009 423.267   1
  -9  -2  -4 111177. 4260.74   1
  -9  -2  -3 6570.02 1002.71   1
  -9  -2  -2 104561. 3826.79   1
  -9  -2  -1 18829.5 1565.33   1
  -9  -2   0 38061.1 2059.64   1
  -9  -1 -13 28473.1 1647.22   2
  -9  -1 -12 5720.58 686.327   2
  -9  -1 -11 14275.7 1076.41   2
  -9  -1 -10 529.322 250.967   2
  -9  -1  -9 72601.5 2396.63   2
  -9  -1  -9 68805.0 2131.44   5
  -9  -1  -4 9292.63 1205.60   1
  -9  -1  -3 75678.3 3387.13   1
  -9  -1  -2 9633.81 1159.70   1
  -9  -1  -1 76998.9 3140.70   1
  -9  -1   0 2789.70 572.659   1
  -9  -1   1 22555.7 1495.45   1
  -9   0 -13 640.605 250.436   2
  -9   0 -12 36244.9 1843.90   2
  -9   0 -11 359.914 248.860   2
  -9   0 -10 15139.4 1124.07   2
  -9   0  -9 10066.4 911.550   2
  -9   0  -3 44190.6 2538.61   1
  -9   0  -2 32838.4 2103.81   1
  -9   0  -1 49497.2 2469.93   1
  -9   0   0 53349.7 2456.92   1
  -9   0   1 11823.0 1094.68   1
  -9   0   2 9088.03 885.926   1
  -9   1 -13 58260.7 2473.68   2
  -9   1 -12 1973.58 472.516   2
  -9   1 -11 23597.7 1483.65   2
  -9   1 -10 4670.98 640.826   2
  -9   1  -9 4063.04 566.665   2
  -9   1  -1 408.042 234.076   1
  -9   1   0 81525.4 3010.98   1
  -9   1   1 9792.06 984.302   1
  -9   1   2 16841.5 1203.82   1
  -9   2 -12 29382.7 1741.63   2
  -9   2 -11 16666.0 1270.68   2
  -9   2 -10 10225.8 977.316   2
  -9   2  -9 19191.0 1338.03   2
  -9   2   0 6077.73 829.374   1
  -9   2   1 86683.7 2980.52   1
  -9   3 -11 10258.4 1042.39   2
  -9   3 -10 50847.3 2293.28   2
  -9   3  -9 94.7582 177.084   2
  -9   3   1 35705.1 1879.62   1
  -9   4 -10 752.338 229.002   2
  -9   4  -9 19737.2 1455.81   2
  -9   5  -9 11421.2 1133.02   2
  -8 -13  -5 19407.1 1460.54   5
  -8 -13  -4 41335.0 2158.39   5
  -8 -13  -3 1764.99 498.113   5
  -8 -12  -6 7825.08 880.305   5
  -8 -12  -5 12494.7 1147.85   5
  -8 -12  -4 38725.2 1992.46   5
  -8 -12  -3 32751.5 1867.40   5
  -8 -12  -2 24043.2 1639.59   5
  -8 -12  -1 2509.00 572.814   5
  -8 -12   0 23924.3 1721.79   5
  -8 -12   1 226.413 219.985   5
  -8 -12   2 27928.1 1917.34   5
  -8 -11  -7 20409.4 1359.79   5
  -8 -11  -6 724.123 258.574   5
  -8 -11  -5 32782.8 1739.96   5
  -8 -11  -4 391.722 162.128   5
  -8 -11  -3 59694.6 2442.59   5
  -8 -11  -2 7629.94 878.531   5
  -8 -11  -1 19291.8 1468.75   5
  -8 -11   0 2731.30 549.539   5
  -8 -11   1 29025.7 1910.92   5
  -8 -11   2 2704.92 641.726   5
  -8 -11   3 49857.0 2632.58   5
  -8 -11   4 1463.18 441.126   5
  -8 -10  -8 75642.8 2459.76   5
  -8 -10  -7 325.794 154.704   5
  -8 -10  -6 15115.2 1100.82   5
  -8 -10  -5 743.824 257.488   5
  -8 -10  -4 29081.4 1610.38   5
  -8 -10  -3 4894.17 686.120   5
  -8 -10  -2 90750.2 3072.50   5
  -8 -10  -1 1884.09 483.105   5
  -8 -10   0 34796.7 2003.95   5
  -8 -10   1 11577.0 1187.81   5
  -8 -10   2 5992.94 921.329   5
  -8 -10   3 22880.4 1756.13   5
  -8 -10   4 20762.0 1683.59   5
  -8 -10   5 4893.26 809.486   5
  -8  -9 -11 11955.6 2029.87   1
  -8  -9 -10 4051.23 1104.30   1
  -8  -9  -9 39155.9 1666.79   5
  -8  -9  -8 8645.43 814.583   5
  -8  -9  -7 66988.5 2207.44   5
  -8  -9  -6 2917.62 479.739   5
  -8  -9  -5 11042.8 944.116   5
  -8  -9  -4 10281.7 951.290   5
  -8  -9  -3 22924.8 1462.52   5
  -8  -9  -2 49858.7 2239.50   5
  -8  -9  -1 47942.0 2281.91   5
  -8  -9   0 11706.1 1183.44   5
  -8  -9   1 9612.50 1090.15   5
  -8  -9   2 11068.7 1173.93   5
  -8  -9   3 2218.75 549.962   5
  -8  -9   4 42676.5 2409.49   5
  -8  -9   5 8565.38 1081.89   5
  -8  -9   6 28580.9 2008.74   5
  -8  -9   7 687.165 349.371   5
  -8  -8 -12 28034.5 3086.03   1
  -8  -8 -11 2427.78 870.230   1
  -8  -8 -10 9948.44 1730.62   1
  -8  -8  -9 22522.7 2524.65   1
  -8  -8  -9 23840.6 1258.83   5
  -8  -8  -8 16660.7 1030.47   5
  -8  -8  -8 16204.9 1992.14   1
  -8  -8  -7 45530.6 1764.86   5
  -8  -8  -7 49823.4 3430.21   1
  -8  -8  -6 38776.9 1684.40   5
  -8  -8  -5 22984.3 1354.04   5
  -8  -8  -4 6635.89 747.452   5
  -8  -8  -3 47111.9 2102.71   5
  -8  -8  -2 2779.97 536.240   5
  -8  -8  -1 75578.8 2847.63   5
  -8  -8   0 20325.2 1521.30   5
  -8  -8   1 37692.2 2120.00   5
  -8  -8   2 78.6846 117.240   5
  -8  -8   3 21514.3 1653.78   5
  -8  -8   4 3160.04 611.757   5
  -8  -8   5 34483.5 2172.83   5
  -8  -8   6 241.178 276.074   5
  -8  -8   7 16157.5 1551.81   5
  -8  -8   8 690.382 372.157   5
  -8  -7 -12 19717.0 2658.71   1
  -8  -7 -11 26389.5 3010.41   1
  -8  -7 -10 14820.0 963.093   5
  -8  -7 -10 13267.3 2008.09   1
  -8  -7  -9 288.189 163.308   5
  -8  -7  -9 322.000 314.599   1
  -8  -7  -8 40215.5 1581.16   5
  -8  -7  -8 43421.9 3374.21   1
  -8  -7  -7 1448.83 312.240   5
  -8  -7  -7 1505.96 660.162   1
  -8  -7  -6 90941.8 4401.95   1
  -8  -7  -6 91400.1 2549.65   5
  -8  -7  -5 12647.2 1000.77   5
  -8  -7  -5 12161.2 1539.56   1
  -8  -7  -4 25551.4 1460.43   5
  -8  -7  -3 4332.20 614.924   5
  -8  -7  -2 48728.9 2196.28   5
  -8  -7  -1 15151.0 1242.81   5
  -8  -7   0 88602.7 3207.83   5
  -8  -7   1 244.310 254.602   5
  -8  -7   2 32988.6 2027.97   5
  -8  -7   3 1151.54 379.263   5
  -8  -7   4 9711.07 1155.76   5
  -8  -7   5 13836.0 1393.31   5
  -8  -7   6 22298.1 1771.27   5
  -8  -7   7 13218.7 1376.56   5
  -8  -7   8 19930.9 1686.51   5
  -8  -6 -13 45478.8 4242.61   1
  -8  -6 -12 4351.43 1293.54   1
  -8  -6 -11 62231.3 4595.49   1
  -8  -6 -10 12299.0 829.189   5
  -8  -6 -10 11998.8 1919.53   1
  -8  -6  -9 24665.6 2570.61   1
  -8  -6  -9 20934.4 1090.76   5
  -8  -6  -8 7143.33 1311.68   1
  -8  -6  -8 6287.67 490.144   2
  -8  -6  -8 5897.91 588.894   5
  -8  -6  -7 54837.0 1901.97   5
  -8  -6  -7 59010.9 3686.22   1
  -8  -6  -7 56712.2 1515.49   2
  -8  -6  -6 15405.6 1048.49   5
  -8  -6  -6 14763.1 1751.08   1
  -8  -6  -5 107126. 2866.75   5
  -8  -6  -5 109368. 4560.76   1
  -8  -6  -4 1243.34 290.604   5
  -8  -6  -4 756.985 397.189   1
  -8  -6  -3 23925.7 1948.91   1
  -8  -6  -3 21699.2 1408.94   5
  -8  -6  -2 26651.5 1623.13   5
  -8  -6  -1 21037.8 1506.97   5
  -8  -6   0 18152.3 1450.00   5
  -8  -6   9 7853.68 1046.29   5
  -8  -5 -13 13865.5 2365.14   1
  -8  -5 -12 64712.3 4890.58   1
  -8  -5 -11 2603.52 1012.17   1
  -8  -5 -10 66650.5 1799.69   5
  -8  -5 -10 69651.3 1896.31   2
  -8  -5  -9 5871.45 1286.54   1
  -8  -5  -9 5348.90 515.885   2
  -8  -5  -9 4356.56 484.632   5
  -8  -5  -8 7815.48 1398.44   1
  -8  -5  -8 7401.81 660.025   5
  -8  -5  -8 7821.01 592.245   2
  -8  -5  -7 60415.4 3681.59   1
  -8  -5  -7 58769.1 1946.32   5
  -8  -5  -6 33960.2 1543.73   5
  -8  -5  -6 34023.8 2607.89   1
  -8  -5  -5 30580.7 1539.08   5
  -8  -5  -5 34495.1 2531.33   1
  -8  -5  -4 55968.8 2197.56   5
  -8  -5  -4 59445.0 3190.68   1
  -8  -5  -3 12693.6 1104.99   5
  -8  -5  -3 13346.8 1408.55   1
  -8  -5  -2 4648.59 797.156   1
  -8  -4 -13 7558.87 1619.43   1
  -8  -4 -12 61454.1 4621.24   1
  -8  -4 -12 46219.9 1798.61   2
  -8  -4 -11 25216.0 1230.47   2
  -8  -4 -11 30615.9 3128.14   1
  -8  -4 -10 27341.7 1241.27   2
  -8  -4 -10 26247.6 1075.83   5
  -8  -4  -9 36508.2 1380.42   5
  -8  -4  -9 39280.0 1456.99   2
  -8  -4  -8 10576.2 1600.24   1
  -8  -4  -8 9549.21 728.599   5
  -8  -4  -8 10481.1 715.800   2
  -8  -4  -7 7401.65 662.987   5
  -8  -4  -7 8121.35 1318.14   1
  -8  -4  -6 93913.0 4439.50   1
  -8  -4  -6 87827.0 2491.70   5
  -8  -4  -5 8342.82 1226.44   1
  -8  -4  -5 9624.10 864.446   5
  -8  -4  -4 67725.1 3351.14   1
  -8  -4  -3 9150.52 1166.79   1
  -8  -4  -2 36506.0 2242.88   1
  -8  -4  -1 5556.43 843.425   1
  -8  -3 -13 9038.77 847.366   2
  -8  -3 -12 229.937 131.254   2
  -8  -3 -11 79440.6 2266.50   2
  -8  -3 -10 8466.80 601.774   5
  -8  -3 -10 7739.34 678.488   2
  -8  -3  -9 99466.2 2264.33   5
  -8  -3  -9 101945. 2444.38   2
  -8  -3  -8 11225.1 775.287   5
  -8  -3  -8 11405.2 786.689   2
  -8  -3  -8 11365.7 1607.84   1
  -8  -3  -7 33715.1 1457.77   5
  -8  -3  -7 37156.3 2793.79   1
  -8  -3  -6 1250.47 352.993   1
  -8  -3  -5 55399.1 3127.37   1
  -8  -3  -4 8938.29 1212.43   1
  -8  -3  -3 73917.7 3329.64   1
  -8  -3  -2 4405.52 739.488   1
  -8  -3  -1 56967.4 2656.84   1
  -8  -3   0 16328.8 1329.64   1
  -8  -2 -14 29622.9 1666.25   2
  -8  -2 -13 248.742 170.134   2
  -8  -2 -12 22373.2 1291.10   2
  -8  -2 -11 10123.1 831.809   2
  -8  -2 -10 98937.4 2029.16   5
  -8  -2 -10 103708. 2618.76   2
  -8  -2  -9 1596.62 275.499   5
  -8  -2  -9 2166.47 371.386   2
  -8  -2  -8 54913.1 1775.75   5
  -8  -2  -5 37341.0 2532.81   1
  -8  -2  -4 33425.7 2269.65   1
  -8  -2  -3 67459.8 3102.75   1
  -8  -2  -2 99620.9 3631.71   1
  -8  -2  -1 19780.9 1519.56   1
  -8  -2   0 7145.68 876.988   1
  -8  -2   1 34470.1 1822.20   1
  -8  -1 -15 62267.0 2584.68   2
  -8  -1 -14 2044.72 444.639   2
  -8  -1 -13 24288.4 1479.13   2
  -8  -1 -12 1197.23 307.251   2
  -8  -1 -11 10151.9 855.060   2
  -8  -1 -10 43381.9 1745.51   2
  -8  -1  -9 62805.5 2062.77   2
  -8  -1  -9 59238.8 1725.44   5
  -8  -1  -3 18195.2 1570.38   1
  -8  -1  -2 118288. 3877.85   1
  -8  -1  -1 42916.2 2266.49   1
  -8  -1   0 24693.5 1637.35   1
  -8  -1   1 1494.39 428.074   1
  -8  -1   2 66541.6 2357.62   1
  -8   0 -15 19967.3 1460.69   2
  -8   0 -14 39106.6 1988.03   2
  -8   0 -13 10341.7 971.110   2
  -8   0 -12 9102.37 858.813   2
  -8   0 -11 16559.3 1130.75   2
  -8   0 -10 1018.19 309.634   2
  -8   0  -9 105392. 2786.66   2
  -8   0  -1 106422. 3437.26   1
  -8   0   0 856.128 325.977   1
  -8   0   1 17141.4 1256.32   1
  -8   0   2 23861.0 1375.35   1
  -8   1 -14 53704.3 2402.17   2
  -8   1 -13 6801.49 812.327   2
  -8   1 -12 29420.6 1588.23   2
  -8   1 -11 493.024 255.549   2
  -8   1 -10 17577.1 1194.36   2
  -8   1  -9 9444.81 846.665   2
  -8   1   0 40673.6 2035.96   1
  -8   1   1 11176.6 1047.00   1
  -8   1   2 8121.78 809.204   1
  -8   1   3 59817.6 1983.77   1
  -8   2 -14 9410.33 1038.27   2
  -8   2 -13 35760.2 1886.61   2
  -8   2 -12 288.774 225.670   2
  -8   2 -11 40992.9 1898.38   2
  -8   2 -10 5646.09 690.891   2
  -8   2  -9 30046.4 1572.40   2
  -8   2   1 32024.4 1697.32   1
  -8   2   2 29497.1 1536.22   1
  -8   2   3 2865.88 438.259   1
  -8   3 -13 34640.1 1907.27   2
  -8   3 -12 52180.6 2289.90   2
  -8   3 -11 20690.3 1387.02   2
  -8   3 -10 27822.4 1593.29   2
  -8   3  -9 27593.3 1565.82   2
  -8   3   2 2562.68 434.378   1
  -8   4 -12 47719.6 2254.60   2
  -8   4 -11 20881.5 1438.84   2
  -8   4 -10 29512.2 1694.42   2
  -8   4  -9 5488.44 711.264   2
  -8   5 -11 74109.2 2814.77   2
  -8   5 -10 218.637 144.773   2
  -8   5  -9 53968.7 2325.64   2
  -8   6 -10 42457.4 2162.64   2
  -8   6  -9 7653.11 891.336   2
  -8   6  -8 28319.7 1709.00   2
  -8   7  -9 20810.1 1545.77   2
  -8   7  -8 23527.7 1595.53   2
  -7 -14  -1 502.460 279.208   5
  -7 -13  -3 27559.2 1693.89   5
  -7 -13  -2 585.771 286.345   5
  -7 -13  -1 28512.6 1788.67   5
  -7 -13   0 10514.1 1090.49   5
  -7 -13   1 48082.8 2395.74   5
  -7 -13   2 124.619 151.011   5
  -7 -13   3 40529.9 2301.99   5
  -7 -12  -5 15593.6 1179.28   5
  -7 -12  -4 77057.2 2650.25   5
  -7 -12  -3 103.067 124.844   5
  -7 -12  -2 30353.8 1723.46   5
  -7 -12  -1 824.378 306.272   5
  -7 -12   0 6863.86 848.955   5
  -7 -12   1 26479.0 1720.31   5
  -7 -12   2 41183.2 2177.85   5
  -7 -12   3 11644.3 1228.73   5
  -7 -12   4 37366.5 2134.12   5
  -7 -12   5 5016.58 769.612   5
  -7 -11  -6 12438.2 998.563   5
  -7 -11  -5 17711.4 1211.33   5
  -7 -11  -4 37960.5 1762.88   5
  -7 -11  -3 48583.5 2029.12   5
  -7 -11  -2 8168.46 861.582   5
  -7 -11  -1 26905.5 1572.72   5
  -7 -11   0 25892.3 1600.71   5
  -7 -11   1 3313.72 586.034   5
  -7 -11   2 85843.8 3068.43   5
  -7 -11   3 9587.63 1073.86   5
  -7 -11   4 17998.1 1468.79   5
  -7 -11   5 6787.23 940.512   5
  -7 -11   6 5015.68 792.182   5
  -7 -11   7 299.363 274.335   5
  -7 -10  -7 5181.33 627.523   5
  -7 -10  -6 4398.01 579.596   5
  -7 -10  -5 36126.1 1632.03   5
  -7 -10  -4 1038.24 327.739   5
  -7 -10  -3 104347. 2872.44   5
  -7 -10  -2 26237.6 1494.76   5
  -7 -10  -1 38956.4 1898.18   5
  -7 -10   0 1067.47 330.799   5
  -7 -10   1 13658.6 1196.69   5
  -7 -10   2 4905.68 730.482   5
  -7 -10   3 66235.4 2739.73   5
  -7 -10   4 346.233 186.437   5
  -7 -10   5 45052.7 2372.27   5
  -7 -10   6 1356.95 413.521   5
  -7 -10   7 14726.2 1376.39   5
  -7 -10   8 13682.6 1299.59   5
  -7  -9 -13 11263.7 1950.50   1
  -7  -9 -12 3660.49 1148.59   1
  -7  -9 -11 639.847 378.956   1
  -7  -9 -10 31062.1 3036.42   1
  -7  -9  -8 107143. 2625.55   5
  -7  -9  -7 16066.6 1014.42   5
  -7  -9  -6 20767.4 1176.26   5
  -7  -9  -5 122.749 177.733   5
  -7  -9  -4 36775.8 1626.57   5
  -7  -9  -3 8695.83 820.746   5
  -7  -9  -2 115844. 3127.99   5
  -7  -9  -1 1034.27 337.864   5
  -7  -9   0 53375.7 2266.10   5
  -7  -9   1 1691.34 443.449   5
  -7  -9   2 23709.6 1612.47   5
  -7  -9   3 28273.9 1768.24   5
  -7  -9   4 51155.0 2473.62   5
  -7  -9   5 4907.53 774.783   5
  -7  -9   6 23743.9 1738.70   5
  -7  -9   7 2346.10 553.928   5
  -7  -9   8 462.363 343.580   5
  -7  -9   9 18852.2 1531.54   5
  -7  -8 -14 2150.79 801.512   1
  -7  -8 -13 31714.0 3321.51   1
  -7  -8 -12 2312.04 888.912   1
  -7  -8 -11 15598.4 2214.37   1
  -7  -8 -10 3832.39 1015.38   1
  -7  -8  -9 55065.6 3904.90   1
  -7  -8  -8 3438.70 452.263   5
  -7  -8  -8 3594.89 927.824   1
  -7  -8  -7 76464.2 2124.83   5
  -7  -8  -7 74776.9 4117.84   1
  -7  -8  -6 1026.22 286.671   5
  -7  -8  -5 15830.9 1017.26   5
  -7  -8  -4 30902.9 1471.22   5
  -7  -8  -3 29402.0 1490.36   5
  -7  -8  -2 61481.6 2253.17   5
  -7  -8  -1 107613. 3071.07   5
  -7  -8   0 14257.9 1165.36   5
  -7  -8   1 29517.7 1714.90   5
  -7  -8   2 11501.1 1098.17   5
  -7  -8   3 3582.82 630.032   5
  -7  -8   4 67907.0 2806.06   5
  -7  -8   5 19373.9 1503.71   5
  -7  -8   6 19704.4 1535.81   5
  -7  -8   7 13768.2 1322.41   5
  -7  -8   8 13474.4 1301.29   5
  -7  -8   9 1102.21 366.173   5
  -7  -8  10 32901.4 2061.35   5
  -7  -7 -14 37302.6 3747.37   1
  -7  -7 -13 2227.91 913.939   1
  -7  -7 -12 43495.0 3839.49   1
  -7  -7 -11 663.200 409.922   1
  -7  -7 -10 5342.43 1225.84   1
  -7  -7  -9 22025.0 1072.92   5
  -7  -7  -9 21711.2 2412.00   1
  -7  -7  -8 34244.0 1348.29   5
  -7  -7  -8 35054.4 2943.33   1
  -7  -7  -7 24966.1 2349.29   1
  -7  -7  -7 25339.5 812.447   2
  -7  -7  -7 24518.0 1143.69   5
  -7  -7  -6 93445.3 1547.11   2
  -7  -7  -6 92700.6 4350.94   1
  -7  -7  -6 93576.1 2368.10   5
  -7  -7  -5 17364.2 1794.97   1
  -7  -7  -5 16496.1 1010.50   5
  -7  -7  -4 16032.8 1044.89   5
  -7  -7  -3 50624.5 1606.49   3
  -7  -7  -3 53350.7 2049.91   2
  -7  -7  -3 48142.3 1872.49   5
  -7  -7  -2 4929.93 529.934   3
  -7  -7  -2 5139.26 629.904   2
  -7  -7  -2 4798.56 622.010   5
  -7  -7  -1 93380.9 2827.06   2
  -7  -7  -1 86702.5 2757.54   5
  -7  -7   0 34044.1 1534.61   3
  -7  -7   0 27130.3 1599.68   5
  -7  -7   1 37833.8 1970.87   5
  -7  -7   2 5254.29 765.777   5
  -7  -7   3 28017.7 1801.64   5
  -7  -7   4 2533.69 542.954   5
  -7  -7   5 69987.6 2911.19   5
  -7  -7   6 2371.54 538.654   5
  -7  -7   7 21929.2 1646.93   5
  -7  -7   8 471.006 310.608   5
  -7  -7   9 7390.53 965.444   5
  -7  -7  10 5475.96 815.669   5
  -7  -6 -15 3189.04 1129.64   1
  -7  -6 -14 21097.4 2850.97   1
  -7  -6 -13 20871.3 2757.36   1
  -7  -6 -12 17726.6 2495.25   1
  -7  -6 -11 37872.2 3464.24   1
  -7  -6 -10 20448.8 960.258   2
  -7  -6 -10 16987.6 2222.05   1
  -7  -6 -10 19055.1 967.670   5
  -7  -6  -9 1428.08 256.222   5
  -7  -6  -9 1678.93 265.247   2
  -7  -6  -9 1842.22 761.136   1
  -7  -6  -8 79113.0 1972.61   5
  -7  -6  -8 83096.7 1687.70   2
  -7  -6  -8 85038.1 4568.38   1
  -7  -6  -7 7279.70 484.087   2
  -7  -6  -7 6851.45 1206.40   1
  -7  -6  -7 7710.40 635.996   5
  -7  -6  -6 91956.6 4356.11   1
  -7  -6  -6 86522.2 2215.61   5
  -7  -6  -5 60964.1 1945.75   5
  -7  -6  -5 60118.5 3305.69   1
  -7  -6  -4 70636.1 1863.36   3
  -7  -6  -4 72151.6 2205.10   5
  -7  -6  -4 74729.9 3499.99   1
  -7  -6  -3 2404.69 591.672   1
  -7  -6  -3 1768.01 324.778   3
  -7  -6  -3 2187.77 407.094   5
  -7  -6  -2 31748.8 1372.97   3
  -7  -6  -2 29697.9 1554.14   5
  -7  -6  -1 19117.0 1355.47   2
  -7  -6  -1 14701.4 1141.09   5
  -7  -6  -1 17214.1 1061.22   3
  -7  -6   0 152480. 3389.43   3
  -7  -6   0 119241. 3375.49   5
  -7  -6   9 1488.55 426.875   5
  -7  -6  10 8535.20 1045.43   5
  -7  -6  11 9164.46 1070.43   5
  -7  -5 -15 5039.72 1308.25   1
  -7  -5 -14 156.317 677.659   1
  -7  -5 -13 77837.8 5390.37   1
  -7  -5 -12 4683.52 1282.18   1
  -7  -5 -12 4193.86 491.275   2
  -7  -5 -11 65725.2 1889.37   2
  -7  -5 -11 70175.0 4738.31   1
  -7  -5 -10 6423.98 531.472   5
  -7  -5 -10 6946.28 1409.64   1
  -7  -5 -10 6671.22 559.219   2
  -7  -5  -9 14755.8 772.576   2
  -7  -5  -9 16512.1 2130.54   1
  -7  -5  -9 14474.9 793.997   5
  -7  -5  -8 5491.53 505.240   5
  -7  -5  -8 5166.60 440.356   2
  -7  -5  -8 5935.23 1176.84   1
  -7  -5  -7 62321.2 1798.97   5
  -7  -5  -7 62498.5 1532.18   2
  -7  -5  -7 62210.8 3682.86   1
  -7  -5  -6 841.121 399.897   1
  -7  -5  -6 1034.25 261.387   5
  -7  -5  -5 207133. 3589.71   5
  -7  -5  -5 213115. 6186.87   1
  -7  -5  -4 6835.78 677.559   5
  -7  -5  -4 5527.25 957.228   1
  -7  -5  -3 59365.1 2945.85   1
  -7  -5  -3 57205.4 2072.05   5
  -7  -5  -2 13308.5 1326.73   1
  -7  -4 -15 458.497 427.081   1
  -7  -4 -14 7610.48 1549.65   1
  -7  -4 -13 15107.7 1034.45   2
  -7  -4 -13 20212.4 2730.24   1
  -7  -4 -12 58297.7 4388.34   1
  -7  -4 -12 48015.0 1753.45   2
  -7  -4 -11 1085.79 510.984   1
  -7  -4 -11 1083.58 244.337   2
  -7  -4 -10 69351.4 1609.14   5
  -7  -4 -10 71794.2 1892.19   2
  -7  -4  -9 52.8913 238.177   1
  -7  -4  -9 315.101 129.937   5
  -7  -4  -9 318.611 135.852   2
  -7  -4  -8 75148.3 1817.65   2
  -7  -4  -8 73001.8 1807.60   5
  -7  -4  -7 53503.4 1642.83   5
  -7  -4  -7 59141.9 3546.17   1
  -7  -4  -6 111757. 4657.53   1
  -7  -4  -6 109615. 2445.13   5
  -7  -4  -5 32603.4 1419.17   5
  -7  -4  -5 34854.0 2479.48   1
  -7  -4  -4 117049. 4315.28   1
  -7  -4  -3 971.063 426.801   1
  -7  -4  -2 5127.63 803.743   1
  -7  -4  -1 46062.1 2309.80   1
  -7  -3 -14 2042.45 419.010   2
  -7  -3 -13 8259.58 784.009   2
  -7  -3 -12 64411.8 2092.21   2
  -7  -3 -11 71699.0 2083.47   2
  -7  -3 -10 43162.9 1208.17   5
  -7  -3 -10 44342.6 1519.03   2
  -7  -3  -9 73660.5 1921.72   2
  -7  -3  -9 73514.5 1682.22   5
  -7  -3  -8 5870.57 515.182   2
  -7  -3  -8 5811.24 494.082   5
  -7  -3  -7 815.091 195.498   5
  -7  -3  -6 36098.3 2553.28   1
  -7  -3  -6 35159.7 1400.61   5
  -7  -3  -5 3176.22 759.545   1
  -7  -3  -4 133604. 4510.37   1
  -7  -3  -3 50831.1 2692.19   1
  -7  -3  -2 70034.3 2974.92   1
  -7  -3  -1 789.478 305.043   1
  -7  -3   0 137025. 3743.95   1
  -7  -2 -16 26125.0 1656.47   2
  -7  -2 -15 30571.9 1704.63   2
  -7  -2 -14 14621.4 1116.02   2
  -7  -2 -13 19716.0 1263.47   2
  -7  -2 -12 6101.34 652.668   2
  -7  -2 -11 42466.0 1622.91   2
  -7  -2 -10 11190.8 577.582   5
  -7  -2 -10 10844.7 777.033   2
  -7  -2  -9 28770.7 1039.73   5
  -7  -2  -9 27554.6 1227.15   2
  -7  -2  -8 24652.4 1124.73   2
  -7  -2  -8 24430.4 1006.37   5
  -7  -2  -4 2208.77 549.645   1
  -7  -2  -3 177799. 4839.25   1
  -7  -2  -2 8059.47 1022.97   1
  -7  -2  -1 15840.6 1336.33   1
  -7  -2   0 6805.63 841.388   1
  -7  -2   1 38916.3 1859.95   1
  -7  -1 -16 62331.9 2663.23   2
  -7  -1 -15 7555.33 836.041   2
  -7  -1 -14 17988.9 1297.57   2
  -7  -1 -13 6410.12 718.034   2
  -7  -1 -12 4115.85 547.649   2
  -7  -1 -11 1715.37 327.447   2
  -7  -1 -10 109568. 2615.05   2
  -7  -1 -10 109008. 1768.24   5
  -7  -1  -9 5905.08 580.867   2
  -7  -1  -9 5245.39 432.233   5
  -7  -1  -8 159976. 2982.59   2
  -7  -1  -7 1694.77 259.553   6
  -7  -1  -2 122513. 3785.82   1
  -7  -1  -1 2448.46 505.236   1
  -7  -1   0 39113.9 1972.57   1
  -7  -1   1 46528.4 2015.27   1
  -7  -1   2 11471.5 928.104   1
  -7   0 -16 2610.81 544.735   2
  -7   0 -15 60306.8 2471.74   2
  -7   0 -14 194.629 232.515   2
  -7   0 -13 36222.0 1769.60   2
  -7   0 -12 573.469 218.985   2
  -7   0 -11 10241.0 841.312   2
  -7   0 -10 47152.8 1756.09   2
  -7   0 -10 45969.2 1127.91   5
  -7   0  -9 66465.5 2047.94   2
  -7   0  -9 65384.3 1567.09   5
  -7   0  -8 35328.3 1455.38   2
  -7   0  -8 33242.4 1060.29   6
  -7   0  -7 62525.1 1593.35   6
  -7   0  -6 5724.47 526.347   6
  -7   0   0 19215.6 1353.58   1
  -7   0   1 335.616 201.767   1
  -7   0   2 52499.6 1983.93   1
  -7   1 -15 38117.7 2062.22   2
  -7   1 -14 38539.5 1960.05   2
  -7   1 -13 7418.61 820.698   2
  -7   1 -12 15133.5 1086.79   2
  -7   1 -11 6314.85 674.117   2
  -7   1 -10 1947.78 372.314   2
  -7   1  -9 104241. 2645.71   2
  -7   1  -8 46159.9 1730.62   2
  -7   1  -7 115043. 2174.88   6
  -7   1  -6 31496.0 1269.13   6
  -7   1   1 46053.8 1951.91   1
  -7   1   2 16212.4 1088.37   1
  -7   1   3 61565.4 1904.34   1
  -7   2 -15 208.951 238.135   2
  -7   2 -14 43048.8 2117.40   2
  -7   2 -13 18185.3 1307.59   2
  -7   2 -12 36342.5 1753.39   2
  -7   2 -11 4774.75 608.244   2
  -7   2 -10 42417.9 1785.02   2
  -7   2  -9 11045.7 885.361   2
  -7   2  -7 236.305 108.767   6
  -7   2  -6 70596.5 1957.90   6
  -7   2   2 18080.8 1148.32   1
  -7   2   3 34756.0 1445.10   1
  -7   3 -14 10336.3 1061.52   2
  -7   3 -13 65045.9 2552.58   2
  -7   3 -12 725.885 271.847   2
  -7   3 -11 39301.4 1819.40   2
  -7   3 -10 216.487 155.969   2
  -7   3  -9 6476.55 701.931   2
  -7   3  -8 23045.5 1300.16   2
  -7   3   3 8020.90 692.526   1
  -7   3   4 62884.2 1633.32   1
  -7   4 -13 16697.7 1312.94   2
  -7   4 -12 43251.5 2031.20   2
  -7   4 -11 3432.26 583.207   2
  -7   4 -10 56670.8 2184.80   2
  -7   4  -9 32566.1 1626.54   2
  -7   4  -8 5414.98 636.687   2
  -7   5 -12 60972.2 2489.97   2
  -7   5 -11 19556.2 1353.32   2
  -7   5 -10 32763.7 1723.44   2
  -7   5  -9 3841.41 562.041   2
  -7   5  -8 18631.6 1242.39   2
  -7   6 -12 4905.33 701.145   2
  -7   6 -11 61530.5 2499.05   2
  -7   6 -10 3056.56 555.810   2
  -7   6  -9 43596.7 2023.47   2
  -7   6  -8 354.317 211.884   2
  -7   7 -11 23884.5 1607.51   2
  -7   7 -10 65017.4 2591.62   2
  -7   7  -9 6224.25 799.982   2
  -7   7  -8 20397.3 1411.23   2
  -7   8 -10 48854.6 2314.61   2
  -7   8  -9 24069.0 1608.56   2
  -7   8  -8 16830.9 1323.44   2
  -7   8  -7 6207.15 792.407   2
  -7   9  -8 535.478 315.216   2
  -7   9  -7 27927.9 1730.44   2
  -7  10  -7 3904.75 691.561   2
  -7  10  -6 15699.3 1340.59   2
  -6 -14   2 29217.3 1874.22   5
  -6 -14   3 7409.97 968.770   5
  -6 -14   4 2686.83 640.203   5
  -6 -13  -1 1228.68 351.590   5
  -6 -13   0 51358.0 2284.46   5
  -6 -13   1 13774.3 1213.25   5
  -6 -13   2 19100.3 1473.14   5
  -6 -13   3 11202.2 1132.76   5
  -6 -13   4 17937.5 1452.45   5
  -6 -13   5-165.048 295.173   5
  -6 -13   6 41188.1 2261.94   5
  -6 -12  -3 20201.7 1303.13   5
  -6 -12  -2 7040.88 789.250   5
  -6 -12  -1 25177.4 1497.22   5
  -6 -12   0 670.879 263.388   5
  -6 -12   1 102866. 3100.42   5
  -6 -12   2 975.404 333.152   5
  -6 -12   3 41995.6 2068.64   5
  -6 -12   4 792.621 317.342   5
  -6 -12   5 11330.9 1130.80   5
  -6 -12   6 8605.91 977.749   5
  -6 -12   7 23591.9 1690.84   5
  -6 -12   8 3846.14 671.475   5
  -6 -11  -5 2394.24 411.977   5
  -6 -11  -4 97167.4 2679.99   5
  -6 -11  -3 2567.51 436.122   5
  -6 -11  -2 59794.8 2149.42   5
  -6 -11  -1 973.702 294.857   5
  -6 -11   0 30950.8 1627.74   5
  -6 -11   1 40405.8 1895.28   5
  -6 -11   2 46730.5 2065.66   5
  -6 -11   3 9678.92 966.915   5
  -6 -11   4 28105.2 1693.38   5
  -6 -11   5 2346.83 518.201   5
  -6 -11   6 11703.9 1137.01   5
  -6 -11   7 22382.2 1558.50   5
  -6 -11   8 21594.7 1560.76   5
  -6 -11   9 17827.7 1438.98   5
  -6 -10  -6 10727.1 849.291   5
  -6 -10  -5 54464.9 1893.37   5
  -6 -10  -4 34543.5 1517.69   5
  -6 -10  -3 51940.2 1876.28   5
  -6 -10  -2 5220.61 612.335   5
  -6 -10  -1 13887.6 1019.88   5
  -6 -10   0 15141.1 1107.50   5
  -6 -10   1 15936.7 1157.59   5
  -6 -10   2 101715. 3056.33   5
  -6 -10   3 43906.3 2035.05   5
  -6 -10   4 19602.2 1410.81   5
  -6 -10   5 20083.2 1450.13   5
  -6 -10   6 7119.55 881.613   5
  -6 -10   7 817.102 387.614   5
  -6 -10   8 36194.2 2029.95   5
  -6 -10   9 339.434 250.741   5
  -6 -10  10 25848.2 1716.79   5
  -6  -9 -14 22410.0 2612.66   1
  -6  -9 -13-208.859 380.536   1
  -6  -9 -12 8946.88 1667.52   1
  -6  -9 -11 18428.6 2301.19   1
  -6  -9  -7 7324.34 658.955   5
  -6  -9  -6 7514.16 660.658   5
  -6  -9  -5 18553.9 1041.91   5
  -6  -9  -4 4322.38 504.929   5
  -6  -9  -3 124665. 1926.03   3
  -6  -9  -3 122212. 2789.74   5
  -6  -9  -2 37842.4 921.482   2
  -6  -9  -2 37396.6 1086.82   3
  -6  -9  -1 57537.7 1397.31   2
  -6  -9  -1 63132.1 2162.51   5
  -6  -9   0 22417.4 998.838   2
  -6  -9   0 24787.6 1373.07   5
  -6  -9   1 40766.1 1863.40   5
  -6  -9   2 994.164 246.062   5
  -6  -9   3 89223.1 2873.73   5
  -6  -9   4 979.431 308.450   5
  -6  -9   5 33470.9 1875.85   5
  -6  -9   6 1353.20 356.295   5
  -6  -9   7 23342.4 1579.73   5
  -6  -9   8 2259.93 496.946   5
  -6  -9   9 42001.2 2174.91   5
  -6  -9  10 3791.11 634.925   5
  -6  -8 -15 22896.7 2712.81   1
  -6  -8 -14 17484.5 2383.96   1
  -6  -8 -13 39935.8 3506.48   1
  -6  -8 -12 7043.56 1448.96   1
  -6  -8 -11 4330.32 1143.11   1
  -6  -8 -10 32428.9 2939.80   1
  -6  -8  -9 1729.41 630.414   1
  -6  -8  -8 41565.8 3051.60   1
  -6  -8  -7 28231.0 1223.03   5
  -6  -8  -7 25384.2 2322.23   1
  -6  -8  -6 44638.8 1292.90   3
  -6  -8  -6 40564.4 1458.91   5
  -6  -8  -5 1418.75 126.876   2
  -6  -8  -5 2082.11 344.442   5
  -6  -8  -5 1696.31 135.172   2
  -6  -8  -5 2119.17 268.508   3
  -6  -8  -4 62199.3 1891.57   5
  -6  -8  -4 62975.4 1433.05   3
  -6  -8  -3 677.862 138.498   2
  -6  -8  -3 780.102 177.842   3
  -6  -8  -3 744.088 215.033   5
  -6  -8  -2 176562. 3411.42   5
  -6  -8  -2 181296. 2694.43   3
  -6  -8  -1 6470.47 665.092   5
  -6  -8  -1 6982.38 543.256   3
  -6  -8  -1 5567.25 513.329   2
  -6  -8   0 26904.0 1214.52   2
  -6  -8   0 28627.2 1507.93   5
  -6  -8   0 26971.4 1104.72   3
  -6  -8   1 682.382 205.997   2
  -6  -8   1 1006.58 322.241   5
  -6  -8   2 18927.4 1278.48   5
  -6  -8   3 36613.8 1824.37   5
  -6  -8   4 103758. 3161.98   5
  -6  -8   5 7099.47 834.261   5
  -6  -8   6 52016.0 2328.58   5
  -6  -8   7 2869.91 544.712   5
  -6  -8   8 8128.14 923.880   5
  -6  -8   9 19942.4 1477.30   5
  -6  -8  10 9742.57 1029.21   5
  -6  -8  11 16983.7 1363.70   5
  -6  -7 -16 957.320 602.397   1
  -6  -7 -15 43965.4 3924.11   1
  -6  -7 -14 11030.0 1890.81   1
  -6  -7 -13 14881.7 2234.11   1
  -6  -7 -12 11681.1 1919.36   1
  -6  -7 -11 11406.0 1777.83   1
  -6  -7 -10 4669.25 1174.75   1
  -6  -7  -9 77855.7 4434.69   1
  -6  -7  -9 93114.0 1740.59   2
  -6  -7  -8 5695.39 1135.82   1
  -6  -7  -8 6044.24 533.102   5
  -6  -7  -8 6600.77 406.158   2
  -6  -7  -7 144710. 2612.35   5
  -6  -7  -7 138364. 5402.13   1
  -6  -7  -6 7824.36 554.755   3
  -6  -7  -6 6867.10 337.488   2
  -6  -7  -6 7080.44 577.889   5
  -6  -7  -6 6984.52 1177.25   1
  -6  -7  -5 50411.0 937.662   2
  -6  -7  -5 53858.2 1422.33   3
  -6  -7  -5 51809.4 1648.45   5
  -6  -7  -5 50159.2 2960.05   1
  -6  -7  -4 5113.03 494.547   2
  -6  -7  -4 5850.12 458.696   3
  -6  -7  -4 5550.63 547.876   5
  -6  -7  -3 60650.1 1504.31   3
  -6  -7  -3 63373.9 1945.20   5
  -6  -7  -2 47094.0 1408.14   3
  -6  -7  -2 46726.2 1731.19   5
  -6  -7  -2 43138.5 1578.64   2
  -6  -7  -1 135669. 2934.18   2
  -6  -7  -1 144232. 3159.37   5
  -6  -7   0 131.167 93.4599   5
  -6  -7   0 282.119 116.394   2
  -6  -7   1 34395.8 1412.42   3
  -6  -7   1 32166.1 1611.58   5
  -6  -7   1 31910.3 1509.10   2
  -6  -7   2 27946.8 1565.52   5
  -6  -7   3 7515.69 826.663   5
  -6  -7   4 67612.7 2581.95   5
  -6  -7   5 52201.2 2305.60   5
  -6  -7   6 32373.5 1850.64   5
  -6  -7   7 18388.7 1424.07   5
  -6  -7   8 10137.0 1039.88   5
  -6  -7   9 1512.92 426.473   5
  -6  -7  10 29759.7 1838.66   5
  -6  -7  11 3800.32 608.755   5
  -6  -6 -16 11718.2 1997.95   1
  -6  -6 -15 706.235 531.912   1
  -6  -6 -14 41852.3 3820.25   1
  -6  -6 -13 1783.69 804.181   1
  -6  -6 -12 47153.9 3831.10   1
  -6  -6 -11 3079.00 978.812   1
  -6  -6 -11 3639.30 436.744   2
  -6  -6 -10 21730.6 2430.88   1
  -6  -6 -10 25366.1 1033.21   2
  -6  -6  -9 62008.5 1615.96   5
  -6  -6  -9 65392.2 1531.33   2
  -6  -6  -8 16574.4 1961.15   1
  -6  -6  -8 17824.8 725.226   2
  -6  -6  -8 16458.7 825.757   5
  -6  -6  -7 16688.5 1907.96   1
  -6  -6  -7 18194.2 666.197   2
  -6  -6  -7 17922.9 880.031   5
  -6  -6  -6 122413. 1689.61   2
  -6  -6  -6 125519. 4916.54   1
  -6  -6  -6 126940. 2424.90   5
  -6  -6  -6 132674. 2374.62   3
  -6  -6  -5 2689.33 709.804   1
  -6  -6  -5 2757.14 365.242   5
  -6  -6  -5 2265.24 313.688   3
  -6  -6  -4 50727.7 2786.82   1
  -6  -6  -4 53619.7 1705.22   5
  -6  -6  -4 52900.1 1450.58   3
  -6  -6  -3 94305.0 3646.03   1
  -6  -6  -3 92172.3 2308.91   5
  -6  -6  -3 89408.9 1871.08   3
  -6  -6  -2 41563.3 1622.91   5
  -6  -6  -2 41458.5 1345.23   3
  -6  -6  -2 44151.6 1783.93   2
  -6  -6  -1 109569. 2781.86   5
  -6  -6  -1 115910. 2440.90   3
  -6  -6  -1 119306. 3024.50   2
  -6  -6   0 51749.4 2024.90   2
  -6  -6   0 49947.4 1946.08   5
  -6  -6   0 55705.6 1818.79   3
  -6  -6   1 12763.5 911.966   3
  -6  -6   1 10074.2 897.181   2
  -6  -6   1 9876.47 905.889   5
  -6  -6   2 390.721 258.385   5
  -6  -6   2 990.772 306.083   3
  -6  -6   3 93063.8 2670.67   3
  -6  -6   8 11756.9 1143.18   5
  -6  -6   9 8579.24 951.849   5
  -6  -6  10 6009.88 808.258   5
  -6  -6  11 19754.2 1488.46   5
  -6  -5 -16 1552.67 822.299   1
  -6  -5 -15 27648.8 3263.07   1
  -6  -5 -14 21263.0 2722.09   1
  -6  -5 -13 27619.7 1418.76   2
  -6  -5 -13 27428.4 3018.39   1
  -6  -5 -12 11951.0 2006.38   1
  -6  -5 -12 13283.0 893.072   2
  -6  -5 -11 26292.5 2777.55   1
  -6  -5 -11 31936.8 1289.15   2
  -6  -5 -10 10045.6 665.380   2
  -6  -5 -10 9152.60 1561.53   1
  -6  -5  -9 2265.30 293.069   5
  -6  -5  -9 2377.49 306.456   2
  -6  -5  -9 2502.78 901.795   1
  -6  -5  -8 49753.0 1264.58   2
  -6  -5  -8 50865.7 1391.85   5
  -6  -5  -8 51871.7 3513.96   1
  -6  -5  -7 52060.7 1250.33   2
  -6  -5  -7 53851.6 1470.35   5
  -6  -5  -7 53031.9 3329.98   1
  -6  -5  -6 155957. 2626.23   5
  -6  -5  -6 156772. 5445.17   1
  -6  -5  -5 164185. 2805.01   5
  -6  -5  -5 169309. 5364.91   1
  -6  -5  -5 166716. 2714.35   3
  -6  -5  -4 72296.8 3333.79   1
  -6  -5  -4 67071.9 1875.77   5
  -6  -5  -4 68662.8 1699.57   3
  -6  -5  -3 204.360 112.747   3
  -6  -5  -3 580.872 217.479   1
  -6  -5  -3 232.215 126.071   5
  -6  -5  -2 48183.4 1479.20   3
  -6  -5  -2 52432.0 2548.76   1
  -6  -5  -2 48303.4 1767.03   5
  -6  -5  -1 17862.6 954.248   3
  -6  -5   0 51123.6 1757.70   3
  -6  -5   0 58751.5 2272.19   2
  -6  -5   1 8896.22 774.467   3
  -6  -5   1 9555.41 928.386   2
  -6  -5   2 140296. 3293.77   3
  -6  -5   3 123.238 115.082   3
  -6  -5  12 24311.4 1659.75   5
  -6  -4 -16 17310.2 2563.67   1
  -6  -4 -15 3372.20 1110.61   1
  -6  -4 -14 1741.70 843.819   1
  -6  -4 -14 603.901 250.953   2
  -6  -4 -13 30294.1 1462.30   2
  -6  -4 -13 37430.2 3458.67   1
  -6  -4 -12 10270.6 1778.97   1
  -6  -4 -12 8411.79 719.398   2
  -6  -4 -11 94984.2 5224.91   1
  -6  -4 -11 87181.8 2187.91   2
  -6  -4 -10 42223.3 1402.63   2
  -6  -4 -10 44780.1 3449.71   1
  -6  -4  -9 83429.1 1832.67   2
  -6  -4  -9 81231.2 1635.70   5
  -6  -4  -8 6164.24 465.551   2
  -6  -4  -8 5571.60 431.420   5
  -6  -4  -8 6798.06 1207.16   1
  -6  -4  -7 81551.0 1659.67   2
  -6  -4  -7 81191.9 4017.07   1
  -6  -4  -7 81050.7 1757.23   5
  -6  -4  -6 1240.98 235.419   5
  -6  -4  -6 1217.90 468.150   1
  -6  -4  -5 84567.2 2012.09   5
  -6  -4  -5 86210.1 3800.47   1
  -6  -4  -5 81271.0 1907.66   3
  -6  -4  -4 12285.2 1334.87   1
  -6  -4  -4 11821.0 790.065   5
  -6  -4  -4 12021.5 730.576   3
  -6  -4  -3 61418.0 2872.64   1
  -6  -4  -3 60450.7 1633.89   3
  -6  -4  -2 22009.7 1018.77   3
  -6  -4  -2 24519.6 1713.90   1
  -6  -4  -1 154037. 2854.90   3
  -6  -4  -1 159962. 4150.84   1
  -6  -4   0 28561.5 1346.32   3
  -6  -4   1 273591. 4498.92   3
  -6  -4   1 299608. 5471.34   2
  -6  -4   2 835.914 291.305   3
  -6  -3 -16 17392.8 1375.45   2
  -6  -3 -15 4578.05 658.602   2
  -6  -3 -14 31188.1 1606.38   2
  -6  -3 -13 5285.52 623.757   2
  -6  -3 -12 121197. 2803.87   2
  -6  -3 -11 369.069 139.571   2
  -6  -3 -10 64502.9 1328.56   5
  -6  -3 -10 62442.7 1747.41   2
  -6  -3  -9 9142.80 508.235   5
  -6  -3  -9 9948.85 649.851   2
  -6  -3  -8 1518.69 254.588   2
  -6  -3  -8 1948.73 258.476   5
  -6  -3  -7 17330.4 796.377   2
  -6  -3  -7 17625.8 802.565   5
  -6  -3  -6 109831. 2152.12   5
  -6  -3  -6 109220. 2114.49   6
  -6  -3  -5 54498.3 2924.85   1
  -6  -3  -5 56334.3 1564.49   6
  -6  -3  -4 279985. 3620.51   3
  -6  -3  -4 284465. 6392.08   1
  -6  -3  -3 17899.9 1535.24   1
  -6  -3  -3 17406.6 908.375   3
  -6  -3  -2 64789.5 1771.09   3
  -6  -3  -2 69128.5 2855.53   1
  -6  -3  -1 90031.5 2276.22   3
  -6  -3  -1 99603.7 3249.52   1
  -6  -3   0 1054.13 290.461   3
  -6  -3   0 3235.53 522.461   1
  -6  -3   1 63460.2 2171.09   3
  -6  -2 -16 653.806 247.336   2
  -6  -2 -15 44485.1 2036.54   2
  -6  -2 -14 999.224 329.848   2
  -6  -2 -13 10110.6 846.375   2
  -6  -2 -12 19487.1 1115.85   2
  -6  -2 -11 58911.7 1878.70   2
  -6  -2 -10 4428.88 314.235   5
  -6  -2 -10 4622.97 470.082   2
  -6  -2  -9 95934.6 2127.00   2
  -6  -2  -9 96080.5 1612.50   5
  -6  -2  -8 17565.3 871.300   2
  -6  -2  -8 16741.9 711.292   5
  -6  -2  -7 19568.7 809.232   6
  -6  -2  -7 21372.0 877.953   5
  -6  -2  -6 188039. 2671.50   6
  -6  -2  -5 30160.1 1129.94   6
  -6  -2  -4 124495. 2472.04   6
  -6  -2  -3 47393.9 2418.20   1
  -6  -2  -3 52613.3 1629.74   3
  -6  -2  -2 4810.00 716.691   1
  -6  -2  -2 5175.89 496.898   3
  -6  -2  -1 28284.1 1269.57   3
  -6  -2  -1 27698.7 1715.71   1
  -6  -2   0 92691.4 2433.59   3
  -6  -2   0 93869.8 2958.31   1
  -6  -2   1 16807.7 1157.76   1
  -6  -1 -16 34473.4 1925.82   2
  -6  -1 -15 4605.88 656.388   2
  -6  -1 -14 21062.6 1352.57   2
  -6  -1 -13 12003.8 952.595   2
  -6  -1 -12 4077.67 522.394   2
  -6  -1 -11 77380.2 2179.22   2
  -6  -1 -10 33459.5 1342.15   2
  -6  -1 -10 33515.4 801.519   5
  -6  -1  -9 64600.4 1800.66   2
  -6  -1  -9 64437.8 1275.51   5
  -6  -1  -8 9461.48 658.030   2
  -6  -1  -8 9971.49 554.370   5
  -6  -1  -7 15921.8 700.733   6
  -6  -1  -6 889.914 160.139   6
  -6  -1  -5 137629. 2418.40   6
  -6  -1  -4 6824.56 581.619   6
  -6  -1  -3 228095. 3702.50   6
  -6  -1  -1 101933. 3136.92   1
  -6  -1   0 34097.3 1737.65   1
  -6  -1   1 72207.5 2394.66   1
  -6  -1   2 57142.2 1957.81   1
  -6   0 -16 56840.0 2515.35   2
  -6   0 -15 14728.8 1203.16   2
  -6   0 -14 31092.9 1686.94   2
  -6   0 -13 4303.43 583.301   2
  -6   0 -12 13432.6 985.440   2
  -6   0 -11 1810.05 311.860   2
  -6   0 -10 89344.4 1210.23   5
  -6   0 -10 91728.3 2326.31   2
  -6   0  -9 5583.96 364.927   5
  -6   0  -9 5423.68 532.680   2
  -6   0  -8 118799. 2480.29   2
  -6   0  -8 110299. 1659.28   6
  -6   0  -7 10021.1 533.830   6
  -6   0  -6 61475.3 1472.19   6
  -6   0  -5 29645.5 1143.16   6
  -6   0  -4 130175. 2646.57   6
  -6   0  -3 35425.1 1558.25   6
  -6   0  -2 123551. 3263.74   6
  -6   0   1 26727.8 1432.56   1
  -6   0   2 44169.8 1709.16   1
  -6   0   3 101330. 2335.96   1
  -6   1 -16 2490.24 549.097   2
  -6   1 -15 51762.7 2315.58   2
  -6   1 -14 857.020 284.583   2
  -6   1 -13 33263.7 1672.27   2
  -6   1 -12 274.321 112.908   2
  -6   1 -11 21453.7 1202.16   2
  -6   1 -10 24752.7 1241.19   2
  -6   1 -10 23290.3 591.747   5
  -6   1  -9 150341. 2993.36   2
  -6   1  -8 39016.9 1476.07   2
  -6   1  -8 35678.9 890.549   6
  -6   1  -7 75549.5 1479.29   6
  -6   1  -6 9521.61 590.803   6
  -6   1  -5 6324.61 564.330   6
  -6   1  -4 75359.4 2212.52   6
  -6   1   2 99143.6 2531.56   1
  -6   1   3 626.564 210.341   1
  -6   2 -15 14581.7 1259.33   2
  -6   2 -14 67000.0 2570.81   2
  -6   2 -13 5741.30 694.645   2
  -6   2 -12 35400.7 1684.04   2
  -6   2 -11 14770.9 1020.99   2
  -6   2 -10 1037.95 311.744   2
  -6   2  -9 73904.4 2169.07   2
  -6   2  -8 40739.0 1570.93   2
  -6   2  -8 36502.3 851.771   6
  -6   2  -7 37373.7 1047.54   6
  -6   2  -6 58491.9 1546.83   6
  -6   2  -5 44594.3 1617.48   6
  -6   2   3 70233.5 1925.98   1
  -6   2   4 10155.5 600.270   1
  -6   3 -15 3385.98 638.616   2
  -6   3 -14 54036.7 2368.65   2
  -6   3 -13 27101.0 1578.94   2
  -6   3 -12 19230.8 1264.84   2
  -6   3 -11 9374.76 823.939   2
  -6   3 -10 20235.4 1189.28   2
  -6   3  -9 1778.35 339.457   2
  -6   3  -8 144131. 3073.64   2
  -6   3  -8 130121. 1578.13   6
  -6   3  -7 12420.8 617.539   6
  -6   3  -6 147155. 2705.24   6
  -6   3   4 25502.4 974.628   1
  -6   4 -14 831.895 252.405   2
  -6   4 -13 83197.7 2869.77   2
  -6   4 -12 9232.22 884.433   2
  -6   4 -11 45824.0 1922.87   2
  -6   4 -10 714.619 203.772   2
  -6   4  -9 15245.0 1057.04   2
  -6   4  -8 44810.9 1770.57   2
  -6   4  -7 60405.6 1488.50   6
  -6   4   4 56947.9 1483.68   1
  -6   5 -13 18810.0 1409.25   2
  -6   5 -12 65410.9 2493.80   2
  -6   5 -11 406.300 137.113   2
  -6   5 -10 19005.6 1223.16   2
  -6   5  -9 8524.97 813.931   2
  -6   5  -8 12891.4 967.597   2
  -6   6 -13 8521.93 965.040   2
  -6   6 -12 43155.8 2079.59   2
  -6   6 -11 40736.9 1924.77   2
  -6   6 -10 18298.5 1251.99   2
  -6   6  -9 17346.6 1204.18   2
  -6   6  -8 43229.9 1846.17   2
  -6   6  -7 2082.98 404.814   2
  -6   7 -12 352.610 164.726   2
  -6   7 -11 69330.9 2601.83   2
  -6   7 -10 5260.18 713.689   2
  -6   7  -9 28662.3 1583.13   2
  -6   7  -8 4908.91 635.151   2
  -6   7  -7 16086.3 1153.36   2
  -6   8 -11 3223.21 576.798   2
  -6   8 -10 61575.2 2438.79   2
  -6   8  -9 354.113 206.973   2
  -6   8  -8 25979.7 1525.41   2
  -6   8  -7 5749.03 697.832   2
  -6   9 -10 44120.2 2151.63   2
  -6   9  -9 40505.7 2006.86   2
  -6   9  -8 24370.3 1545.27   2
  -6   9  -7 7967.08 859.532   2
  -6   9  -6 14850.4 1172.91   2
  -6  10  -9 72172.8 2783.79   2
  -6  10  -8 9885.29 1014.34   2
  -6  10  -7 26868.2 1642.12   2
  -6  10  -6 228.555 132.013   2
  -6  11  -7 855.804 321.783   2
  -6  11  -6 15666.0 1275.07   2
  -6  11  -5 1392.22 403.286   2
  -6  12  -6 2883.07 594.878   2
  -6  12  -5 10599.8 1097.39   2
  -6  13  -4 566.714 308.379   2
  -5 -13   2 56442.2 2339.60   5
  -5 -13   3 2800.69 581.119   5
  -5 -13   4 4335.04 692.937   5
  -5 -13   5 24790.7 1634.75   5
  -5 -13   6 13903.6 1259.60   5
  -5 -13   7 20426.8 1531.78   5
  -5 -13   8 23786.1 1644.76   5
  -5 -12  -1 13775.2 1056.50   5
  -5 -12   0 84266.6 2613.68   5
  -5 -12   1 33533.1 1679.98   5
  -5 -12   2 39159.7 1866.73   5
  -5 -12   3 22377.4 1424.37   5
  -5 -12   4 14236.9 1198.10   5
  -5 -12   5-116.245 229.049   5
  -5 -12   6 41087.8 2046.70   5
  -5 -12   7 4052.02 648.290   5
  -5 -12   8 38746.7 2087.58   5
  -5 -12   9 8794.32 972.496   5
  -5 -11  -3 31365.8 1457.81   5
  -5 -11  -2 8442.62 788.946   5
  -5 -11  -1 11364.7 916.701   5
  -5 -11   0 5697.07 649.665   5
  -5 -11   1 87424.6 2560.97   5
  -5 -11   2 4627.65 599.988   5
  -5 -11   3 76006.8 2501.07   5
  -5 -11   4 11223.5 989.649   5
  -5 -11   5 23553.3 1453.22   5
  -5 -11   6 3553.21 576.016   5
  -5 -11   7 32934.1 1786.49   5
  -5 -11   8 6409.48 788.326   5
  -5 -11   9 29278.8 1686.40   5
  -5 -11  10-25.2800 128.161   5
  -5 -10 -12 27693.4 1734.90   3
  -5 -10  -5 8737.70 484.023   3
  -5 -10  -4 94299.6 2380.88   5
  -5 -10  -3 7727.61 709.532   5
  -5 -10  -2 27448.6 1301.86   5
  -5 -10  -1 9721.11 797.172   5
  -5 -10   0 72229.4 1320.10   2
  -5 -10   0 80396.3 2350.82   5
  -5 -10   1 19491.3 819.205   2
  -5 -10   1 20401.0 1176.40   5
  -5 -10   2 166549. 3472.87   5
  -5 -10   3 8726.14 825.169   5
  -5 -10   4 33281.1 1639.81   5
  -5 -10   5 769.394 274.230   5
  -5 -10   6 3353.82 560.500   5
  -5 -10   7 25197.2 1495.96   5
  -5 -10   8 23645.0 1487.50   5
  -5 -10   9 20189.7 1392.28   5
  -5 -10  10 35540.6 1829.30   5
  -5  -9 -15 20813.2 1688.13   3
  -5  -9  -7 7140.54 488.612   3
  -5  -9  -6 2602.25 270.319   3
  -5  -9  -5 59382.0 1770.57   5
  -5  -9  -5 59841.1 1178.21   3
  -5  -9  -4 36803.4 827.334   3
  -5  -9  -4 38064.2 1437.82   5
  -5  -9  -3 210250. 3373.10   5
  -5  -9  -3 181836. 1672.59   3
  -5  -9  -2 4707.51 518.342   5
  -5  -9  -1 63612.6 1944.64   5
  -5  -9  -1 57121.2 1033.33   2
  -5  -9   0 25002.9 861.077   2
  -5  -9   0 26441.4 1286.02   5
  -5  -9   1 4545.37 429.717   2
  -5  -9   1 5020.48 598.552   5
  -5  -9   2 56675.3 2044.14   5
  -5  -9   2 57932.9 1672.18   2
  -5  -9   3 31616.7 1573.65   5
  -5  -9   4 28538.2 1494.22   5
  -5  -9   5 25415.1 1445.25   5
  -5  -9   6 10943.6 972.096   5
  -5  -9   7 5648.35 705.422   5
  -5  -9   8 81770.3 2760.50   5
  -5  -9   9 6955.07 807.145   5
  -5  -9  10 44239.4 2048.36   5
  -5  -8 -16 58353.0 3947.00   1
  -5  -8 -15 2396.01 785.254   1
  -5  -8 -14 50575.2 3642.62   1
  -5  -8 -13 3127.89 900.098   1
  -5  -8 -12 16741.6 2093.41   1
  -5  -8 -11 3860.57 931.305   1
  -5  -8 -10 21445.9 2275.05   1
  -5  -8  -9 19494.8 2030.20   1
  -5  -8  -8 88697.1 4298.52   1
  -5  -8  -7 7047.20 495.179   3
  -5  -8  -6 41990.2 1413.79   5
  -5  -8  -6 43320.3 1145.22   3
  -5  -8  -5 65726.7 1318.52   3
  -5  -8  -5 64684.9 1739.50   5
  -5  -8  -4 28824.3 1178.45   5
  -5  -8  -4 30315.7 862.669   3
  -5  -8  -3 133909. 1729.90   3
  -5  -8  -3 128863. 2519.42   5
  -5  -8  -2 65083.6 1289.83   3
  -5  -8  -2 60655.8 1027.10   2
  -5  -8  -2 64248.3 1852.02   5
  -5  -8  -1 9098.14 469.795   3
  -5  -8  -1 10260.8 522.916   2
  -5  -8  -1 10772.9 780.596   5
  -5  -8   0 40509.4 1200.95   2
  -5  -8   0 43033.3 1612.33   5
  -5  -8   1 13651.9 965.539   5
  -5  -8   1 12844.9 758.368   2
  -5  -8   2 3164.60 411.122   2
  -5  -8   2 3326.48 503.917   5
  -5  -8   3 118889. 3034.14   5
  -5  -8   4 1612.07 364.224   5
  -5  -8   5 94723.9 2775.25   5
  -5  -8   6 2953.47 515.517   5
  -5  -8   7 21517.1 1370.50   5
  -5  -8   8 4220.36 602.574   5
  -5  -8   9 44262.3 2023.27   5
  -5  -8  10 209.938 182.009   5
  -5  -8  11 32897.4 1756.60   5
  -5  -7 -16 24419.5 2587.87   1
  -5  -7 -15 17628.2 2196.16   1
  -5  -7 -14 5297.26 1261.31   1
  -5  -7 -13 62715.8 4198.72   1
  -5  -7 -12 41.4884 344.213   1
  -5  -7 -11 15458.0 1994.86   1
  -5  -7 -11 18046.4 1076.98   2
  -5  -7 -10 51601.1 3527.36   1
  -5  -7 -10 66313.6 1830.83   2
  -5  -7  -9 6449.29 498.761   2
  -5  -7  -9 5528.25 1139.27   1
  -5  -7  -8 164708. 2110.49   2
  -5  -7  -8 130816. 5186.59   1
  -5  -7  -7 25134.9 673.469   2
  -5  -7  -7 24042.7 1015.52   5
  -5  -7  -7 23606.4 920.530   3
  -5  -7  -6 18551.8 463.424   2
  -5  -7  -6 16845.2 1719.23   1
  -5  -7  -6 18725.1 887.415   5
  -5  -7  -6 19652.1 796.159   3
  -5  -7  -5 7787.55 1110.88   1
  -5  -7  -5 8542.86 499.904   3
  -5  -7  -5 8603.95 609.400   5
  -5  -7  -5 7986.37 262.238   2
  -5  -7  -4 70172.4 1375.59   3
  -5  -7  -4 68088.9 1735.51   5
  -5  -7  -4 64991.0 1168.56   2
  -5  -7  -3 3531.59 297.763   3
  -5  -7  -3 3757.25 312.536   2
  -5  -7  -3 4069.62 445.479   5
  -5  -7  -2 211538. 2624.84   2
  -5  -7  -2 215623. 3314.71   5
  -5  -7  -2 211695. 2474.47   3
  -5  -7  -1 33892.8 1101.44   3
  -5  -7  -1 32564.5 1350.83   5
  -5  -7  -1 31371.0 1110.65   2
  -5  -7   0 138887. 2311.45   3
  -5  -7   0 139426. 2529.76   2
  -5  -7   1 1362.39 270.487   2
  -5  -7   1 1272.99 295.436   5
  -5  -7   2 24885.9 1303.78   5
  -5  -7   2 23862.8 1184.39   2
  -5  -7   3 30988.0 1502.21   5
  -5  -7   3 32646.1 1489.14   2
  -5  -7   4 106298. 2884.63   5
  -5  -7   5 8271.21 826.858   5
  -5  -7   6 74133.8 2523.69   5
  -5  -7   7 1067.91 316.869   5
  -5  -7   8 23076.9 1452.80   5
  -5  -7   9 20862.4 1392.77   5
  -5  -7  10 32755.2 1739.32   5
  -5  -7  11 11671.6 1054.05   5
  -5  -6 -16 3076.55 1033.62   1
  -5  -6 -15 49427.4 3774.84   1
  -5  -6 -14 16739.3 2222.86   1
  -5  -6 -13 38673.6 1779.06   2
  -5  -6 -13 34281.9 3159.18   1
  -5  -6 -12 61380.7 2037.43   2
  -5  -6 -12 49777.2 3727.42   1
  -5  -6 -11 19935.0 1065.18   2
  -5  -6 -11 16517.0 2102.40   1
  -5  -6 -10 5709.85 1168.46   1
  -5  -6 -10 6833.89 564.674   2
  -5  -6  -9 71140.3 1587.63   2
  -5  -6  -9 57199.6 3650.95   1
  -5  -6  -8 1423.46 525.863   1
  -5  -6  -8 1397.58 207.365   2
  -5  -6  -7 109907. 2019.81   3
  -5  -6  -7 110189. 1571.75   2
  -5  -6  -7 107155. 1995.59   5
  -5  -6  -6 42393.7 1206.05   3
  -5  -6  -6 41413.6 2695.68   1
  -5  -6  -6 41261.9 837.989   2
  -5  -6  -6 42223.6 1268.15   5
  -5  -6  -5 60479.5 1385.31   3
  -5  -6  -5 61303.3 1559.26   5
  -5  -6  -5 59105.7 948.472   2
  -5  -6  -5 59582.4 3034.23   1
  -5  -6  -4 4140.93 739.746   1
  -5  -6  -4 3557.31 382.683   5
  -5  -6  -4 4075.59 347.126   3
  -5  -6  -3 114695. 1842.66   3
  -5  -6  -3 116054. 2305.66   5
  -5  -6  -3 114550. 3840.60   1
  -5  -6  -2 65268.5 1417.50   3
  -5  -6  -2 63103.9 1791.27   2
  -5  -6  -2 68328.4 1835.16   5
  -5  -6  -1 193461. 3230.55   2
  -5  -6  -1 199923. 3291.48   5
  -5  -6  -1 198962. 2758.83   3
  -5  -6   0 1700.99 312.354   5
  -5  -6   0 1944.07 324.693   2
  -5  -6   0 2168.38 301.244   3
  -5  -6   1 49868.6 1567.95   3
  -5  -6   1 47684.7 1784.02   5
  -5  -6   1 48228.8 1728.95   2
  -5  -6   2 954.091 245.444   3
  -5  -6   2 1321.50 292.694   5
  -5  -6   2 1161.02 296.611   2
  -5  -6   3 5730.31 665.961   5
  -5  -6   3 6159.76 670.548   2
  -5  -6   4 99994.5 2829.11   5
  -5  -6   5 102779. 2940.86   5
  -5  -6   6 30523.3 1630.76   5
  -5  -6   7 43934.6 1996.71   5
  -5  -6   8 9997.18 958.690   5
  -5  -6   9 26.4894 177.362   5
  -5  -6  10 39091.8 1949.22   5
  -5  -6  11 4539.51 632.373   5
  -5  -5 -17 4102.98 1195.81   1
  -5  -5 -16 18694.5 2405.93   1
  -5  -5 -15 6440.94 1446.65   1
  -5  -5 -14 57426.9 2273.12   2
  -5  -5 -14 61018.8 4353.62   1
  -5  -5 -13 2368.86 764.870   1
  -5  -5 -13 2728.88 465.180   2
  -5  -5 -12 58960.6 4058.76   1
  -5  -5 -12 73395.5 2166.94   2
  -5  -5 -11 10698.4 750.121   2
  -5  -5 -11 9642.27 1566.01   1
  -5  -5 -10 25096.0 2468.03   1
  -5  -5 -10 32198.8 1197.04   2
  -5  -5  -9 35613.8 1128.71   2
  -5  -5  -9 31391.4 2697.79   1
  -5  -5  -8 118050. 1973.14   5
  -5  -5  -8 114690. 5029.41   1
  -5  -5  -8 121216. 1928.13   2
  -5  -5  -7 43789.7 2892.33   1
  -5  -5  -7 43454.3 1176.96   5
  -5  -5  -7 44325.4 1041.30   2
  -5  -5  -7 46902.5 1353.45   3
  -5  -5  -6 120614. 2041.92   5
  -5  -5  -6 119139. 4589.55   1
  -5  -5  -6 120287. 2082.93   3
  -5  -5  -6 116318. 1576.02   2
  -5  -5  -5 289.608 90.8050   5
  -5  -5  -5 373.642 133.637   3
  -5  -5  -5 304.921 248.515   1
  -5  -5  -4 46206.8 1213.88   3
  -5  -5  -4 48365.0 2618.28   1
  -5  -5  -4 47827.7 1389.12   5
  -5  -5  -3 60890.3 1641.13   5
  -5  -5  -3 60770.6 1391.81   3
  -5  -5  -3 60804.9 2744.76   1
  -5  -5  -2 21774.0 844.038   3
  -5  -5  -2 22769.2 1055.08   5
  -5  -5  -2 24418.9 1648.69   1
  -5  -5  -1 102952. 2003.65   3
  -5  -5  -1 103642. 2385.51   5
  -5  -5   0 294130. 4218.95   5
  -5  -5   0 296552. 4529.54   2
  -5  -5   0 292384. 3755.35   3
  -5  -5   1 51200.5 1665.60   3
  -5  -5   1 47746.4 1853.89   2
  -5  -5   2 68214.9 2271.58   2
  -5  -5   2 70850.6 2097.95   3
  -5  -5   3 44788.6 1721.39   3
  -5  -5   3 46492.2 1915.85   2
  -5  -5  11 42679.4 2037.18   5
  -5  -5  12 150.601 127.931   5
  -5  -4 -17 26564.0 2876.24   1
  -5  -4 -16-526.664 709.318   1
  -5  -4 -15 13470.3 2028.93   1
  -5  -4 -15 10202.4 1034.33   2
  -5  -4 -14 12076.7 1022.55   2
  -5  -4 -14 15662.4 2189.45   1
  -5  -4 -13 82919.5 5034.44   1
  -5  -4 -13 75421.7 2346.00   2
  -5  -4 -12 12451.8 1802.19   1
  -5  -4 -12 12613.3 889.313   2
  -5  -4 -11 83643.9 2098.66   2
  -5  -4 -11 79766.3 4621.94   1
  -5  -4 -10 15565.0 850.430   2
  -5  -4 -10 13732.4 1797.87   1
  -5  -4  -9 2428.61 772.936   1
  -5  -4  -9 2913.63 336.035   2
  -5  -4  -8 46838.8 1228.79   2
  -5  -4  -8 45213.2 3056.08   1
  -5  -4  -8 45556.8 1136.70   5
  -5  -4  -7 10818.7 545.761   2
  -5  -4  -7 10568.7 1379.18   1
  -5  -4  -7 10849.1 560.590   5
  -5  -4  -6 31281.0 892.866   2
  -5  -4  -6 30785.2 1069.16   3
  -5  -4  -6 30619.4 2279.25   1
  -5  -4  -6 30918.3 995.597   5
  -5  -4  -5 125882. 2121.13   6
  -5  -4  -5 129684. 2144.45   5
  -5  -4  -5 128566. 4446.19   1
  -5  -4  -5 126271. 2143.49   3
  -5  -4  -4 56170.7 2796.30   1
  -5  -4  -4 57212.4 1518.91   5
  -5  -4  -4 56563.0 1483.71   6
  -5  -4  -4 55072.0 1391.34   3
  -5  -4  -3 50518.4 1451.73   6
  -5  -4  -3 51174.8 1507.96   5
  -5  -4  -3 47539.4 1293.71   3
  -5  -4  -3 49618.5 2474.12   1
  -5  -4  -2 265174. 5416.31   1
  -5  -4  -2 270783. 3518.26   6
  -5  -4  -1 6438.55 790.455   1
  -5  -4  -1 5300.29 457.951   3
  -5  -4  -1 5545.24 527.600   6
  -5  -4   0 330569. 4070.06   3
  -5  -4   1 9731.43 876.295   2
  -5  -4   1 9610.22 775.137   3
  -5  -4   2 37172.9 1745.06   2
  -5  -4   2 37748.2 1593.19   3
  -5  -4   3 4535.15 624.849   2
  -5  -4   3 4858.51 593.883   3
  -5  -4   4 49895.1 1965.09   3
  -5  -3 -17 6887.26 1566.20   1
  -5  -3 -17 5141.40 826.731   2
  -5  -3 -16 28786.1 1794.07   2
  -5  -3 -15 9904.12 997.336   2
  -5  -3 -14 2612.31 474.729   2
  -5  -3 -13 53859.6 1967.01   2
  -5  -3 -12 28221.4 1308.21   2
  -5  -3 -11 46125.1 1571.70   2
  -5  -3 -10 48118.2 1507.15   2
  -5  -3  -9 11614.8 533.312   5
  -5  -3  -9 12500.3 708.927   2
  -5  -3  -8 16721.2 643.578   5
  -5  -3  -8 16307.1 752.704   2
  -5  -3  -7 129722. 1876.05   5
  -5  -3  -7 132279. 2033.88   2
  -5  -3  -6 2691.70 329.486   3
  -5  -3  -6 2461.32 275.942   2
  -5  -3  -6 2250.69 268.403   6
  -5  -3  -6 2346.81 275.549   5
  -5  -3  -5 285610. 3228.41   5
  -5  -3  -5 285981. 3305.25   3
  -5  -3  -4 5496.06 821.806   1
  -5  -3  -4 5581.19 438.127   3
  -5  -3  -4 6077.57 459.268   6
  -5  -3  -3 69229.7 1579.53   3
  -5  -3  -3 70090.0 2881.16   1
  -5  -3  -3 73426.0 1739.54   6
  -5  -3  -2 34922.7 1944.23   1
  -5  -3  -2 36353.6 1302.77   6
  -5  -3  -2 33745.5 1124.89   3
  -5  -3  -1 19993.9 1390.15   1
  -5  -3  -1 19171.7 887.804   3
  -5  -3  -1 20722.1 1047.13   6
  -5  -3   0 2494.53 449.967   1
  -5  -3   0 1962.22 330.640   6
  -5  -3   0 1888.20 312.002   3
  -5  -3   1 253851. 3925.19   3
  -5  -3   2 32328.7 1465.91   3
  -5  -3   2 35855.6 1805.28   2
  -5  -3   3 167875. 3627.87   3
  -5  -3   4 10120.4 908.455   3
  -5  -2 -17 12218.7 1234.83   2
  -5  -2 -16 13780.0 1218.42   2
  -5  -2 -15 7620.47 893.665   2
  -5  -2 -14 12827.6 1019.24   2
  -5  -2 -13 1328.93 298.579   2
  -5  -2 -12 99324.2 2511.71   2
  -5  -2 -11 4080.56 475.304   2
  -5  -2 -10 136353. 2587.41   2
  -5  -2  -9 10037.3 647.624   2
  -5  -2  -9 9622.21 438.116   5
  -5  -2  -8 44886.4 1295.64   2
  -5  -2  -8 44421.4 994.459   5
  -5  -2  -7 62453.0 1465.18   2
  -5  -2  -7 60848.3 1249.85   5
  -5  -2  -6 46089.0 1390.74   3
  -5  -2  -6 43250.5 1107.58   6
  -5  -2  -6 45001.2 1174.09   5
  -5  -2  -5 49475.2 1409.84   3
  -5  -2  -5 48416.3 1229.52   6
  -5  -2  -4 199893. 2693.14   6
  -5  -2  -4 204565. 2829.62   3
  -5  -2  -3 29564.4 1064.48   3
  -5  -2  -3 31590.0 1155.32   6
  -5  -2  -2 145810. 3847.65   1
  -5  -2  -2 149473. 2464.36   3
  -5  -2  -1 27539.9 1095.27   3
  -5  -2  -1 29508.0 1313.75   6
  -5  -2  -1 28610.5 1629.69   1
  -5  -2   0 158167. 3577.39   1
  -5  -2   0 159367. 2839.32   3
  -5  -2   0 160074. 3347.24   6
  -5  -2   1 348071. 5440.13   6
  -5  -2   1 357342. 4980.63   1
  -5  -2   2 117502. 2971.17   3
  -5  -2   3 62586.1 2273.47   3
  -5  -1 -17 41415.2 2275.38   2
  -5  -1 -16 4159.89 653.923   2
  -5  -1 -15 48247.8 2143.07   2
  -5  -1 -14 259.076 183.189   2
  -5  -1 -13 20101.4 1209.23   2
  -5  -1 -12 26282.0 1315.13   2
  -5  -1 -11 84893.5 2239.06   2
  -5  -1 -10 14817.8 874.035   2
  -5  -1  -9 72338.1 1071.23   5
  -5  -1  -9 69977.5 1764.90   2
  -5  -1  -8 2988.93 254.142   5
  -5  -1  -8 2842.41 333.402   2
  -5  -1  -7 34807.9 1149.65   2
  -5  -1  -7 34761.3 939.734   5
  -5  -1  -6 66300.6 1310.46   6
  -5  -1  -5 81450.1 1846.84   3
  -5  -1  -5 78762.6 1546.73   6
  -5  -1  -4 152745. 2368.30   6
  -5  -1  -4 147306. 2464.55   3
  -5  -1  -3 129976. 2431.69   6
  -5  -1  -3 127713. 2295.59   3
  -5  -1  -2 46538.5 1421.08   3
  -5  -1  -2 48148.2 1638.76   6
  -5  -1  -1 2542.98 347.774   3
  -5  -1  -1 2688.13 414.815   6
  -5  -1   0 107919. 3068.60   6
  -5  -1   0 109705. 2405.63   3
  -5  -1   0 106950. 2872.92   1
  -5  -1   1 431.745 170.699   3
  -5  -1   1 878.915 238.705   1
  -5  -1   2 152606. 2958.09   1
  -5  -1   2 153861. 3430.48   3
  -5  -1   3 77427.8 2541.98   3
  -5   0 -17 12888.0 1278.43   2
  -5   0 -16 51657.1 2378.19   2
  -5   0 -15 5778.67 768.791   2
  -5   0 -14 33931.2 1705.79   2
  -5   0 -13 8900.04 807.194   2
  -5   0 -12 5275.79 614.284   2
  -5   0 -11 67920.1 2044.49   2
  -5   0 -10 62203.3 1818.33   2
  -5   0  -9 51781.5 1583.38   2
  -5   0  -9 51247.3 825.129   5
  -5   0  -8 85499.7 1954.44   2
  -5   0  -8 84079.0 1294.03   5
  -5   0  -7 37516.9 1250.26   2
  -5   0  -7 35124.5 847.065   6
  -5   0  -6 504.246 110.096   6
  -5   0  -5 170049. 2275.49   6
  -5   0  -4 2512.71 303.485   6
  -5   0  -4 2647.74 342.778   3
  -5   0  -3 236114. 3232.00   3
  -5   0  -3 242825. 3589.12   6
  -5   0  -2 79469.8 1901.35   3
  -5   0  -1 32019.2 1243.40   3
  -5   0   0 35605.8 1420.62   3
  -5   0   1 202354. 3672.51   3
  -5   0   1 182827. 3486.97   1
  -5   0   2 57583.4 1792.57   1
  -5   0   2 56327.9 2090.04   3
  -5   1 -16 45594.3 2267.68   2
  -5   1 -15 32887.9 1829.99   2
  -5   1 -14 19267.8 1305.49   2
  -5   1 -13 22438.5 1342.74   2
  -5   1 -12 12955.1 966.173   2
  -5   1 -11 829.200 249.081   2
  -5   1 -10 110087. 2500.87   2
  -5   1  -9 4529.71 485.565   2
  -5   1  -9 4216.13 218.821   5
  -5   1  -8 115338. 2377.11   2
  -5   1  -7 15997.0 850.856   2
  -5   1  -7 15143.2 523.418   6
  -5   1  -6 37532.3 960.973   6
  -5   1  -5 18666.3 785.662   6
  -5   1  -4 129909. 2519.19   6
  -5   1   1 44989.3 1754.47   3
  -5   1   2 24620.0 1150.59   1
  -5   1   3 76712.5 1825.23   1
  -5   2 -16 1316.45 462.865   2
  -5   2 -15 77428.5 2851.99   2
  -5   2 -14 6680.67 787.113   2
  -5   2 -13 39713.2 1831.63   2
  -5   2 -12 5431.98 640.678   2
  -5   2 -11 37118.7 1584.75   2
  -5   2 -10 16226.3 969.429   2
  -5   2  -9 103370. 2406.15   2
  -5   2  -8 3806.67 433.982   2
  -5   2  -7 104714. 1344.48   6
  -5   2  -7 109932. 2323.70   2
  -5   2  -6 1945.57 230.449   6
  -5   2  -5 19142.4 910.040   6
  -5   2   3 7630.41 569.558   1
  -5   2   4 179028. 2199.04   1
  -5   3 -15 11623.1 1091.28   2
  -5   3 -14 75226.8 2748.11   2
  -5   3 -13-4.04727 171.070   2
  -5   3 -12 56041.0 2124.53   2
  -5   3 -11 8800.69 788.222   2
  -5   3 -10 11487.6 846.757   2
  -5   3  -9 90491.0 2325.15   2
  -5   3  -8 34706.8 1402.70   2
  -5   3  -7 64347.2 1843.38   2
  -5   3  -7 59700.0 1034.08   6
  -5   3  -6 77052.9 1634.00   6
  -5   3   4 5499.30 400.620   1
  -5   4 -15 10297.2 1074.97   2
  -5   4 -14 36121.5 1939.16   2
  -5   4 -13 42707.8 1999.72   2
  -5   4 -12 36693.0 1763.50   2
  -5   4 -11 23269.8 1326.83   2
  -5   4 -10 33845.2 1532.03   2
  -5   4  -9 4542.17 528.288   2
  -5   4  -8 28132.5 382.676   6
  -5   4  -8 49076.8 1735.87   2
  -5   4  -7 32043.4 1347.62   2
  -5   4  -7 28678.9 797.334   6
  -5   5 -14 801.186 236.115   2
  -5   5 -13 79165.2 2814.90   2
  -5   5 -12 8475.20 864.229   2
  -5   5 -11 71311.2 2382.02   2
  -5   5 -10 9286.21 829.607   2
  -5   5  -9 21640.7 1217.23   2
  -5   5  -8 11685.1 291.868   6
  -5   5  -8 17831.3 1082.06   2
  -5   5  -7 105939. 2564.61   2
  -5   6 -14 15961.6 1347.98   2
  -5   6 -13 15150.0 1257.60   2
  -5   6 -12 106014. 3206.88   2
  -5   6 -11 2940.50 502.889   2
  -5   6 -10 64936.3 2266.86   2
  -5   6  -9 3248.95 511.483   2
  -5   6  -8 7780.69 749.139   2
  -5   6  -7 39949.3 1646.18   2
  -5   7 -13 10018.5 1043.15   2
  -5   7 -12 67225.4 2614.63   2
  -5   7 -11 89531.6 2872.00   2
  -5   7 -10 5848.04 697.632   2
  -5   7  -9 35335.1 1674.71   2
  -5   7  -8 3111.85 507.442   2
  -5   7  -7 202.290 142.172   2
  -5   8 -12 2124.60 471.186   2
  -5   8 -11 45107.2 2092.79   2
  -5   8 -10 11789.2 1012.20   2
  -5   8  -9 22372.9 1369.11   2
  -5   8  -8 365.981 205.887   2
  -5   8  -7 47826.6 1910.47   2
  -5   8  -6 7634.31 758.142   2
  -5   9 -11 11321.5 1086.30   2
  -5   9 -10 71679.6 2599.39   2
  -5   9  -9 621.691 264.288   2
  -5   9  -8 48631.2 2046.24   2
  -5   9  -7 210.487 207.925   2
  -5   9  -6 25300.5 1410.31   2
  -5  10 -10 23851.4 1549.24   2
  -5  10  -9 61700.2 2455.32   2
  -5  10  -8 16149.5 1220.75   2
  -5  10  -7 18675.9 1270.12   2
  -5  10  -6 10937.4 963.924   2
  -5  10  -5 2488.50 464.953   2
  -5  11  -9 63153.9 2537.78   2
  -5  11  -8 14973.3 1216.30   2
  -5  11  -7 25474.7 1560.95   2
  -5  11  -6 2940.88 517.969   2
  -5  11  -5 10023.3 947.700   2
  -5  12  -8 42641.1 2112.25   2
  -5  12  -7 2380.17 523.634   2
  -5  12  -6 23320.4 1510.41   2
  -5  12  -5 2247.25 470.641   2
  -5  12  -4 13405.1 1129.61   2
  -5  13  -6 4464.49 687.864   2
  -5  13  -5 17230.3 1355.82   2
  -5  13  -4 7274.15 875.935   2
  -5  13  -3 1787.30 427.675   2
  -5  14  -4 1452.29 420.522   2
  -5  14  -3 19001.9 1448.16   2
  -5  15  -2 2947.83 593.138   2
  -4 -14 -10 1804.95 347.134   4
  -4 -13 -10 9839.55 756.616   4
  -4 -13  -9 12525.1 866.857   4
  -4 -12 -11 8021.26 646.025   4
  -4 -12 -10 13062.6 821.879   4
  -4 -12  -9 290.447 106.946   4
  -4 -12  -8 11871.8 771.931   4
  -4 -12   3 366.536 206.930   5
  -4 -12   4 15291.4 1125.66   5
  -4 -12   5 30466.9 1618.52   5
  -4 -12   6 41632.7 1899.89   5
  -4 -12   7 16172.8 1216.81   5
  -4 -11 -11 41108.9 1406.40   4
  -4 -11 -10 6066.94 525.026   4
  -4 -11 -10 7636.60 857.146   3
  -4 -11  -9 23631.7 1462.85   3
  -4 -11  -9 17024.0 876.833   4
  -4 -11  -8-106.846 178.123   3
  -4 -11  -8 72.5529 69.7204   4
  -4 -11  -7 63157.6 1962.98   3
  -4 -11  -6 26287.5 1018.21   3
  -4 -11   0 21966.6 1221.15   5
  -4 -11   1 107686. 2684.77   5
  -4 -11   2 35691.4 1559.37   5
  -4 -11   3 65438.4 2218.50   5
  -4 -11   4 16127.9 1103.60   5
  -4 -11   5 1287.03 311.851   5
  -4 -11   6 58454.7 2168.75   5
  -4 -11   7 1345.23 348.509   5
  -4 -11   8 31853.4 1676.35   5
  -4 -11   9 8843.06 873.944   5
  -4 -11  10 8521.96 850.241   5
  -4 -10 -15 2632.46 706.617   3
  -4 -10 -14 14100.3 1420.30   3
  -4 -10 -13 2578.19 619.610   3
  -4 -10 -12 40662.0 2187.82   3
  -4 -10 -11 20525.8 1459.58   3
  -4 -10 -11 14947.2 801.417   4
  -4 -10 -10 83153.4 1848.77   4
  -4 -10 -10 106988. 3170.59   3
  -4 -10  -9 6009.17 682.855   3
  -4 -10  -9 4670.01 425.129   4
  -4 -10  -8 12686.2 933.601   3
  -4 -10  -8 9685.44 611.970   4
  -4 -10  -7 19735.0 881.513   4
  -4 -10  -7 22493.6 1197.31   3
  -4 -10  -6 3600.43 272.877   3
  -4 -10  -6 4273.05 459.516   3
  -4 -10  -5 40709.7 1072.45   3
  -4 -10  -5 48114.6 802.992   3
  -4 -10  -2 70399.0 1997.25   5
  -4 -10  -1 67007.8 1966.26   5
  -4 -10   0 3688.88 492.124   5
  -4 -10   1 156760. 2088.75   2
  -4 -10   1 164933. 3106.12   5
  -4 -10   2 3405.50 359.895   2
  -4 -10   2 3505.82 468.555   5
  -4 -10   3 47207.2 1738.79   5
  -4 -10   4 12149.2 917.000   5
  -4 -10   5 7220.75 718.792   5
  -4 -10   6 3241.68 491.056   5
  -4 -10   7 70884.2 2315.41   5
  -4 -10   8 1065.99 304.357   5
  -4 -10   9 65026.9 2257.63   5
  -4 -10  10 496.647 190.746   5
  -4  -9 -16 7769.31 1106.53   3
  -4  -9 -15 45326.7 2499.63   3
  -4  -9 -14 5323.61 833.174   3
  -4  -9 -13 8316.89 960.741   3
  -4  -9 -12 42478.8 2098.36   3
  -4  -9 -12 34505.1 1195.44   4
  -4  -9 -11 18812.9 844.546   4
  -4  -9 -10 38672.8 1184.82   4
  -4  -9  -9 42700.4 1215.87   4
  -4  -9  -8 1412.61 216.434   4
  -4  -9  -7 10083.2 578.182   4
  -4  -9  -7 12166.8 589.103   3
  -4  -9  -6 72582.9 1294.86   3
  -4  -9  -5 922.379 134.928   3
  -4  -9  -5 1214.83 146.568   3
  -4  -9  -4 215449. 1615.07   3
  -4  -9  -4 217008. 2201.12   3
  -4  -9  -3 8425.99 654.499   5
  -4  -9  -2 69887.6 1871.06   5
  -4  -9  -1 234.760 158.790   5
  -4  -9   0 9724.70 728.739   5
  -4  -9   0 9199.53 429.705   2
  -4  -9   1 3961.66 335.954   2
  -4  -9   1 4585.61 519.491   5
  -4  -9   2 135877. 2192.84   2
  -4  -9   2 140076. 2794.18   5
  -4  -9   3 4047.78 431.118   2
  -4  -9   3 3677.40 461.221   5
  -4  -9   4 86915.5 2361.94   5
  -4  -9   5 260.017 154.024   5
  -4  -9   6 18275.4 1127.44   5
  -4  -9   7 79322.5 2388.39   5
  -4  -9   8 31926.2 1525.40   5
  -4  -9   9 18524.4 1164.04   5
  -4  -9  10 28638.8 1504.94   5
  -4  -8 -16 7981.00 1046.02   3
  -4  -8 -15 28617.3 1958.45   3
  -4  -8 -14 13365.7 1689.29   1
  -4  -8 -13 14251.7 1754.11   1
  -4  -8 -12 82.0820 228.816   1
  -4  -8 -12 11.9488 76.9642   4
  -4  -8 -11 62760.1 1452.01   4
  -4  -8 -11 73737.5 3872.43   1
  -4  -8 -10 10358.1 567.630   4
  -4  -8 -10 11500.4 1494.40   1
  -4  -8  -9 91434.5 1654.66   4
  -4  -8  -8 12022.8 669.688   3
  -4  -8  -8 11302.3 558.869   4
  -4  -8  -7 37012.9 1039.40   3
  -4  -8  -7 36371.9 1008.36   4
  -4  -8  -6 18964.6 685.623   3
  -4  -8  -5 59708.7 1110.31   3
  -4  -8  -4 28274.0 681.559   3
  -4  -8  -4 28977.7 1114.21   5
  -4  -8  -3 172720. 1451.19   3
  -4  -8  -3 176525. 2758.59   5
  -4  -8  -2 3896.89 420.746   5
  -4  -8  -1 90782.5 1116.77   2
  -4  -8  -1 98001.9 2117.72   5
  -4  -8   0 1194.65 249.084   5
  -4  -8   0 973.408 147.254   2
  -4  -8   1 83106.0 2099.13   5
  -4  -8   1 84123.2 1632.76   2
  -4  -8   2 160102. 2978.52   5
  -4  -8   2 164158. 2555.07   2
  -4  -8   3 129221. 2717.83   5
  -4  -8   3 133017. 2523.34   2
  -4  -8   4 23116.9 1193.83   5
  -4  -8   5 15652.5 1009.34   5
  -4  -8   6 2040.29 374.405   5
  -4  -8   7 1351.20 307.693   5
  -4  -8   8 46208.6 1822.47   5
  -4  -8   9 26546.7 1410.56   5
  -4  -8  10 45238.7 1851.10   5
  -4  -8  11 19553.7 1201.44   5
  -4  -7 -15 600.087 230.075   1
  -4  -7 -14 44423.3 3156.16   1
  -4  -7 -13 5389.54 1096.09   1
  -4  -7 -12 27190.0 925.293   4
  -4  -7 -12 30983.2 1763.51   2
  -4  -7 -12 32886.2 2690.47   1
  -4  -7 -11 3969.94 340.079   4
  -4  -7 -11 4158.17 595.198   2
  -4  -7 -10 89973.0 4283.28   1
  -4  -7 -10 94626.3 2495.49   2
  -4  -7  -9 12555.4 811.036   2
  -4  -7  -9 10851.4 1418.18   1
  -4  -7  -9 11044.2 524.689   4
  -4  -7  -8 60036.2 1203.89   4
  -4  -7  -8 60187.0 3262.12   1
  -4  -7  -8 64498.2 1547.96   3
  -4  -7  -7 193.661 76.1773   4
  -4  -7  -7 423.750 283.270   1
  -4  -7  -7 235.857 107.364   3
  -4  -7  -6 43642.9 1091.46   3
  -4  -7  -6 37405.0 2381.21   1
  -4  -7  -5 34860.0 891.783   3
  -4  -7  -5 34914.5 1151.51   5
  -4  -7  -4 26682.4 1001.43   5
  -4  -7  -4 27062.2 731.573   3
  -4  -7  -3 136491. 2302.74   5
  -4  -7  -3 138363. 1535.01   3
  -4  -7  -2 148770. 2453.61   5
  -4  -7  -2 150304. 1567.71   3
  -4  -7  -1 79645.8 1872.82   5
  -4  -7  -1 76314.7 1197.17   2
  -4  -7   0 23338.5 795.125   2
  -4  -7   0 24296.8 1057.83   5
  -4  -7   1 45663.9 1506.14   5
  -4  -7   1 43304.2 1240.60   2
  -4  -7   2 3660.17 461.894   5
  -4  -7   2 3623.45 395.480   2
  -4  -7   3 107351. 2484.46   5
  -4  -7   3 113162. 2417.57   2
  -4  -7   4 59276.4 1889.24   5
  -4  -7   5 36331.6 1519.48   5
  -4  -7   6 11456.4 879.193   5
  -4  -7   7 48819.8 1852.72   5
  -4  -7   8 2328.50 419.885   5
  -4  -7   9 94545.4 2686.43   5
  -4  -7  10 886.184 221.717   5
  -4  -7  11 45749.0 1878.00   5
  -4  -6 -16 31773.8 2707.31   1
  -4  -6 -15 36897.8 3002.69   1
  -4  -6 -14 11595.9 1166.56   2
  -4  -6 -14 14135.1 1883.05   1
  -4  -6 -13 46469.0 2120.80   2
  -4  -6 -13 50316.3 3454.44   1
  -4  -6 -12 796.266 459.517   1
  -4  -6 -12 390.657 160.898   2
  -4  -6 -11 43615.4 1038.38   4
  -4  -6 -11 52340.5 1877.87   2
  -4  -6 -11 48822.9 3312.83   1
  -4  -6 -10 40064.1 1488.55   2
  -4  -6 -10 37173.8 2804.79   1
  -4  -6 -10 35395.6 899.421   4
  -4  -6  -9 50916.7 1475.82   2
  -4  -6  -9 46833.0 3016.54   1
  -4  -6  -9 46042.2 995.218   4
  -4  -6  -8 78735.6 1599.12   2
  -4  -6  -8 71466.3 1185.13   4
  -4  -6  -8 77474.0 1716.59   3
  -4  -6  -8 67640.1 3522.34   1
  -4  -6  -7 65425.8 1435.10   3
  -4  -6  -7 64541.1 1100.18   4
  -4  -6  -6 26454.1 941.820   5
  -4  -6  -6 26740.9 870.577   3
  -4  -6  -6 26325.3 638.209   2
  -4  -6  -5 18154.7 664.763   3
  -4  -6  -5 18694.6 785.077   5
  -4  -6  -5 19083.4 422.921   2
  -4  -6  -4 82822.2 1650.27   5
  -4  -6  -4 79442.5 730.929   2
  -4  -6  -4 79001.8 3114.99   1
  -4  -6  -4 85344.4 1359.56   3
  -4  -6  -3 554.149 93.1271   2
  -4  -6  -3 564.173 96.4596   3
  -4  -6  -2 233921. 2336.02   2
  -4  -6  -2 236236. 3021.94   6
  -4  -6  -2 230110. 2969.87   5
  -4  -6  -1 76797.3 1486.45   2
  -4  -6  -1 76786.2 1394.39   3
  -4  -6  -1 80904.3 1836.86   6
  -4  -6   0 46117.1 1274.83   2
  -4  -6   0 44239.3 1154.51   3
  -4  -6   1 41618.0 1314.78   2
  -4  -6   1 38127.5 1106.43   3
  -4  -6   2 111288. 2431.71   5
  -4  -6   2 109303. 2281.90   2
  -4  -6   3 9972.35 728.679   2
  -4  -6   3 9839.02 753.286   5
  -4  -6   4 176370. 3307.20   5
  -4  -6   4 185217. 3405.31   2
  -4  -6   5 1033.98 265.354   5
  -4  -6   6 72960.4 2232.66   5
  -4  -6   7 1519.90 349.561   5
  -4  -6   8 7939.86 763.543   5
  -4  -6   9 8702.98 797.669   5
  -4  -6  10 37277.7 1672.97   5
  -4  -6  11 9134.74 835.262   5
  -4  -5 -16 2187.72 768.189   1
  -4  -5 -15 41290.5 3306.99   1
  -4  -5 -15 35644.4 2095.38   2
  -4  -5 -14 24376.1 1561.52   2
  -4  -5 -14 28370.9 2747.11   1
  -4  -5 -13 25017.1 1455.90   2
  -4  -5 -13 26742.5 2608.21   1
  -4  -5 -12 50168.8 1892.24   2
  -4  -5 -12 50901.6 3521.37   1
  -4  -5 -11 14547.2 1824.91   1
  -4  -5 -11 13598.1 904.031   2
  -4  -5 -10 3855.82 901.478   1
  -4  -5 -10 3611.15 423.548   2
  -4  -5 -10 3319.83 250.660   4
  -4  -5  -9 117784. 4961.08   1
  -4  -5  -9 124285. 1444.56   4
  -4  -5  -8 3988.14 243.977   4
  -4  -5  -8 4197.04 364.908   2
  -4  -5  -8 3320.26 805.761   1
  -4  -5  -7 170647. 1997.83   2
  -4  -5  -7 165006. 1534.50   4
  -4  -5  -7 160646. 2283.60   3
  -4  -5  -7 154022. 5159.15   1
  -4  -5  -6 33729.4 2292.92   1
  -4  -5  -6 37138.0 820.522   2
  -4  -5  -6 37168.4 1057.51   3
  -4  -5  -6 34730.9 998.077   5
  -4  -5  -5 36164.4 703.946   2
  -4  -5  -5 35129.7 2213.48   1
  -4  -5  -5 36612.2 987.599   3
  -4  -5  -5 36748.9 1025.08   5
  -4  -5  -4 154.414 50.5085   3
  -4  -5  -4 216.283 77.8452   5
  -4  -5  -3 86632.2 1389.49   3
  -4  -5  -3 88200.2 1744.43   6
  -4  -5  -3 85991.5 3049.81   1
  -4  -5  -3 90344.4 1752.38   5
  -4  -5  -2 15889.2 1245.01   1
  -4  -5  -2 15618.0 599.643   3
  -4  -5  -2 16571.7 778.470   6
  -4  -5  -2 15566.0 754.430   5
  -4  -5  -1 467842. 4500.57   2
  -4  -5  -1 468167. 3507.18   3
  -4  -5   0 350.003 153.178   6
  -4  -5   0 365.875 145.749   2
  -4  -5   0 541.754 126.949   3
  -4  -5   1 144421. 2687.14   2
  -4  -5   1 143788. 2613.11   6
  -4  -5   1 140659. 2416.25   3
  -4  -5   2 45680.3 1565.20   6
  -4  -5   2 47660.7 1607.53   2
  -4  -5   3 35653.4 1479.68   2
  -4  -5   4 105788. 2644.47   2
  -4  -5   9 8590.82 821.805   5
  -4  -5  10 64789.6 2259.51   5
  -4  -5  11 6708.10 747.365   5
  -4  -5  12 41268.6 1775.93   5
  -4  -4 -16 17496.0 2202.99   1
  -4  -4 -16 11986.6 1252.73   2
  -4  -4 -15 1190.05 591.590   1
  -4  -4 -15 286.650 262.599   2
  -4  -4 -14 77763.2 4553.87   1
  -4  -4 -14 67182.1 2477.43   2
  -4  -4 -13 3365.76 527.340   2
  -4  -4 -13 4700.33 1133.88   1
  -4  -4 -12 64334.4 2107.67   2
  -4  -4 -12 65248.2 4027.24   1
  -4  -4 -11 7029.77 618.312   2
  -4  -4 -11 7620.76 1324.18   1
  -4  -4 -10 30693.5 1171.34   2
  -4  -4 -10 26360.8 2358.98   1
  -4  -4  -9 18790.6 850.375   2
  -4  -4  -9 18049.4 475.885   4
  -4  -4  -9 17092.4 1854.51   1
  -4  -4  -8 107722. 1846.93   2
  -4  -4  -8 102543. 1043.98   4
  -4  -4  -7 2286.82 643.971   1
  -4  -4  -7 2489.24 261.109   5
  -4  -4  -7 2946.58 314.004   3
  -4  -4  -7 3129.87 284.866   2
  -4  -4  -6 265402. 2558.76   5
  -4  -4  -6 265148. 6434.78   1
  -4  -4  -6 261054. 2279.48   2
  -4  -4  -5 22151.9 789.080   3
  -4  -4  -5 23311.8 1796.41   1
  -4  -4  -5 22037.3 619.772   2
  -4  -4  -5 23364.7 797.927   5
  -4  -4  -4 33155.3 931.373   3
  -4  -4  -4 33703.2 993.511   5
  -4  -4  -4 34887.6 2073.43   1
  -4  -4  -4 33470.3 997.398   6
  -4  -4  -3 66003.6 1278.39   3
  -4  -4  -3 66995.4 1468.99   5
  -4  -4  -3 68783.0 2755.90   1
  -4  -4  -3 67937.2 1473.34   6
  -4  -4  -2 29645.0 1043.01   5
  -4  -4  -2 29236.9 866.208   3
  -4  -4  -2 29804.4 1687.77   1
  -4  -4  -2 30567.3 1026.85   6
  -4  -4  -1 219826. 2480.15   3
  -4  -4  -1 224779. 4329.03   1
  -4  -4  -1 220350. 2899.73   6
  -4  -4   0 126232. 2682.44   2
  -4  -4   0 128582. 2357.79   6
  -4  -4   0 126801. 2152.48   3
  -4  -4   1 13235.2 877.292   2
  -4  -4   1 13621.0 816.646   6
  -4  -4   1 12250.4 733.972   3
  -4  -4   2 92652.5 2275.45   6
  -4  -4   2 88764.6 2147.79   3
  -4  -4   2 94720.0 2440.05   2
  -4  -4   3 49115.1 1672.96   3
  -4  -4   3 48059.8 1732.08   6
  -4  -4   4 10877.6 884.323   2
  -4  -3 -17 28809.0 2893.21   1
  -4  -3 -17 22755.7 1773.94   2
  -4  -3 -16-154.186 219.811   2
  -4  -3 -15 8672.24 987.724   2
  -4  -3 -14 10836.4 988.952   2
  -4  -3 -13 69279.8 2295.22   2
  -4  -3 -12 12123.4 878.391   2
  -4  -3 -11 83478.1 2128.21   2
  -4  -3 -10 606.689 198.787   2
  -4  -3  -9 60460.1 1558.37   2
  -4  -3  -8 76163.3 672.869   4
  -4  -3  -8 84618.5 1665.05   2
  -4  -3  -7 94325.6 1388.91   5
  -4  -3  -7 96819.8 1616.00   2
  -4  -3  -6 86975.2 1424.50   2
  -4  -3  -6 89562.8 1411.84   5
  -4  -3  -6 90656.5 1735.72   3
  -4  -3  -5 113739. 1689.42   5
  -4  -3  -5 112452. 1824.16   3
  -4  -3  -4 10277.9 541.302   6
  -4  -3  -4 11271.5 558.230   3
  -4  -3  -4 11087.1 1151.36   1
  -4  -3  -4 11268.3 555.292   5
  -4  -3  -3 3424.84 295.338   3
  -4  -3  -3 3319.43 318.668   6
  -4  -3  -3 2756.83 558.942   1
  -4  -3  -2 101253. 1673.11   3
  -4  -3  -2 104948. 3145.64   1
  -4  -3  -2 106411. 1885.96   6
  -4  -3  -1 62723.4 1381.59   3
  -4  -3  -1 65998.0 2347.74   1
  -4  -3   0 281713. 4486.67   1
  -4  -3   0 275957. 3254.13   3
  -4  -3   0 287488. 3618.60   6
  -4  -3   1 230616. 3513.85   6
  -4  -3   1 229884. 3377.79   3
  -4  -3   2 214193. 3451.67   3
  -4  -3   2 213856. 3934.87   2
  -4  -3   3 1339.34 272.274   3
  -4  -3   3 1468.70 348.111   6
  -4  -3   3 1256.34 320.781   2
  -4  -3   4 83734.3 2407.07   3
  -4  -3   4 88918.0 2643.93   2
  -4  -2 -17 1326.83 477.948   2
  -4  -2 -16 16945.8 1431.46   2
  -4  -2 -15 1981.38 437.630   2
  -4  -2 -14 9983.25 937.326   2
  -4  -2 -13 54895.0 2020.90   2
  -4  -2 -12 59000.1 1936.97   2
  -4  -2 -11 49476.9 1649.25   2
  -4  -2 -10 53795.1 1621.35   2
  -4  -2  -9 10725.3 660.142   2
  -4  -2  -8 382.919 69.1686   5
  -4  -2  -8 681.655 171.516   2
  -4  -2  -7 87049.6 1229.26   5
  -4  -2  -7 89597.2 1638.23   2
  -4  -2  -6 26881.2 963.182   3
  -4  -2  -6 25885.7 830.147   2
  -4  -2  -6 25889.0 722.399   5
  -4  -2  -5 213872. 2605.97   3
  -4  -2  -5 210688. 2220.41   6
  -4  -2  -4 55006.4 1288.24   3
  -4  -2  -4 53196.5 1170.76   6
  -4  -2  -3 62723.1 1346.98   3
  -4  -2  -3 64719.5 1372.57   6
  -4  -2  -2 2390.04 280.238   6
  -4  -2  -2 2444.38 484.418   1
  -4  -2  -2 2283.18 262.056   3
  -4  -2  -1 332959. 5186.57   1
  -4  -2  -1 342994. 3798.04   6
  -4  -2   0 148584. 2413.67   3
  -4  -2   0 152893. 2815.21   6
  -4  -2   0 146965. 3220.13   1
  -4  -2   1 260672. 3891.43   1
  -4  -2   1 264633. 4178.97   6
  -4  -2   1 254245. 3578.82   3
  -4  -2   2 12924.8 1015.73   6
  -4  -2   2 13039.1 870.042   3
  -4  -2   2 14890.6 1052.23   2
  -4  -2   3 67459.7 2154.30   3
  -4  -2   3 66606.0 2339.29   2
  -4  -2   4 1667.81 339.784   3
  -4  -2   4 3265.83 527.544   2
  -4  -1 -17 27254.8 1885.69   2
  -4  -1 -16 19847.0 1494.86   2
  -4  -1 -15 14115.3 1196.09   2
  -4  -1 -14 21216.1 1332.23   2
  -4  -1 -13 127.566 96.0260   2
  -4  -1 -12 101812. 2581.29   2
  -4  -1 -11 15988.6 956.665   2
  -4  -1 -10 89950.6 2110.33   2
  -4  -1  -9 45678.3 1411.68   2
  -4  -1  -8 44289.6 736.192   5
  -4  -1  -8 44817.9 1268.22   2
  -4  -1  -7 6619.93 468.037   2
  -4  -1  -7 6514.41 315.042   5
  -4  -1  -6 197837. 2442.44   2
  -4  -1  -6 192253. 1929.71   5
  -4  -1  -6 198308. 2676.85   3
  -4  -1  -5 34735.7 1087.95   3
  -4  -1  -5 33216.3 825.299   6
  -4  -1  -4 261275. 2906.25   3
  -4  -1  -4 250275. 2494.25   6
  -4  -1  -3 2372.53 270.083   3
  -4  -1  -3 2513.04 277.980   6
  -4  -1  -2 23948.4 984.150   6
  -4  -1  -2 23872.1 882.626   3
  -4  -1  -1 864.088 186.975   3
  -4  -1  -1 1120.33 275.221   6
  -4  -1   0 135325. 2368.91   3
  -4  -1   0 134660. 2981.85   1
  -4  -1   1 49343.5 1685.18   1
  -4  -1   1 50466.4 1610.10   3
  -4  -1   2 390435. 4248.70   1
  -4  -1   2 423054. 5371.07   3
  -4  -1   3 29950.6 1456.93   3
  -4  -1   4 75104.9 2432.59   3
  -4  -1   5 74866.5 2512.33   3
  -4   0 -17 39853.7 2289.68   2
  -4   0 -16 5083.61 800.154   2
  -4   0 -15 29642.7 1703.66   2
  -4   0 -14 1691.52 395.512   2
  -4   0 -13 35975.9 1653.05   2
  -4   0 -12 17999.7 1087.21   2
  -4   0 -11 93969.1 2364.74   2
  -4   0 -10 1441.00 134.224   4
  -4   0 -10 1352.26 245.573   2
  -4   0  -9 116438. 1004.68   4
  -4   0  -9 118276. 2319.82   2
  -4   0  -8 606.532 162.032   2
  -4   0  -8 483.298 66.0050   5
  -4   0  -7 34272.3 1113.35   2
  -4   0  -7 34142.7 706.541   5
  -4   0  -6 92075.0 1212.04   6
  -4   0  -6 96107.7 1775.10   2
  -4   0  -5 118728. 1523.93   6
  -4   0  -4 108697. 1664.36   6
  -4   0  -3 121556. 2132.29   6
  -4   0   1 81324.9 2072.37   1
  -4   0   2 372414. 4070.08   1
  -4   0   3 90470.2 2573.09   3
  -4   0   4 15042.2 1130.87   3
  -4   1 -17 5457.72 857.378   2
  -4   1 -16 51605.9 2462.11   2
  -4   1 -15 1353.15 406.665   2
  -4   1 -14 38763.5 1860.51   2
  -4   1 -13 6033.32 686.903   2
  -4   1 -12 25960.1 1344.76   2
  -4   1 -11 59979.9 1933.75   2
  -4   1 -11 56063.8 1001.16   4
  -4   1 -10 96911.7 2332.10   2
  -4   1 -10 94510.5 1199.35   4
  -4   1  -9 25909.6 1111.18   2
  -4   1  -9 26324.1 569.565   4
  -4   1  -8 99831.8 2066.46   2
  -4   1  -8 96435.6 881.277   5
  -4   1  -7 1966.41 278.070   2
  -4   1  -6 1225.43 207.104   2
  -4   1  -6 962.123 117.268   6
  -4   1  -5 172610. 1854.84   6
  -4   1  -4 1853.31 244.026   6
  -4   1   3 171539. 2339.69   1
  -4   2 -16 58619.9 2603.57   2
  -4   2 -15 21218.5 1493.08   2
  -4   2 -14 18002.3 1278.96   2
  -4   2 -13 47119.8 1960.36   2
  -4   2 -12 11626.3 918.294   2
  -4   2 -11 1728.01 339.569   2
  -4   2 -11 1740.13 198.222   4
  -4   2 -10 103862. 1426.82   4
  -4   2 -10 104311. 2486.14   2
  -4   2  -9 14069.5 847.232   2
  -4   2  -9 14575.3 492.059   4
  -4   2  -8 127724. 2433.97   2
  -4   2  -7 25440.3 1049.33   2
  -4   2  -6 39507.3 740.246   6
  -4   2  -6 41533.4 1289.50   2
  -4   2  -5 725.833 137.273   6
  -4   3 -16 303.091 194.276   2
  -4   3 -15 41852.1 2127.34   2
  -4   3 -14 20569.8 1402.36   2
  -4   3 -13 20156.4 1297.00   2
  -4   3 -12 11837.8 939.174   2
  -4   3 -11 39326.5 1647.02   2
  -4   3 -10 47887.3 1718.43   2
  -4   3 -10 47293.7 1054.12   4
  -4   3  -9 201383. 3300.10   2
  -4   3  -9 203340. 2060.99   4
  -4   3  -8 391.554 127.417   2
  -4   3  -7 130380. 2465.22   2
  -4   3  -7 103581. 699.594   6
  -4   3  -6 10526.2 675.281   2
  -4   3  -6 9937.82 424.984   6
  -4   4 -15 13146.2 1219.39   2
  -4   4 -14 55302.7 2350.90   2
  -4   4 -13 113.590 179.774   2
  -4   4 -12 50152.3 2014.11   2
  -4   4 -11 4993.33 594.031   2
  -4   4 -10 36616.3 1013.46   4
  -4   4 -10 35272.8 1516.83   2
  -4   4  -9 96097.9 2349.54   2
  -4   4  -9 73187.3 742.707   5
  -4   4  -8 130070. 2646.18   2
  -4   4  -7 7388.42 601.820   2
  -4   4  -7 5684.35 197.973   6
  -4   4  -6 82246.4 1968.53   2
  -4   5 -15 4249.51 719.007   2
  -4   5 -14 20811.1 1469.24   2
  -4   5 -13 61272.6 2415.63   2
  -4   5 -12 13959.5 1097.07   2
  -4   5 -11 29037.5 1508.79   2
  -4   5 -10 61070.0 2064.28   2
  -4   5  -9 1320.98 296.520   2
  -4   5  -9 1254.04 124.957   5
  -4   5  -8 143531. 2883.79   2
  -4   5  -7 39281.7 1469.75   2
  -4   5  -6 35984.7 1344.99   2
  -4   5  -2 139481. 2702.12   3
  -4   5  -1 12476.5 829.155   3
  -4   5   0 327723. 4501.40   3
  -4   6 -14-273.811 277.380   2
  -4   6 -13 79239.2 2850.88   2
  -4   6 -12 15284.5 1167.21   2
  -4   6 -11 67437.9 2373.73   2
  -4   6 -10 3823.11 532.885   2
  -4   6  -9 29610.7 1388.45   2
  -4   6  -8 170.545 153.623   2
  -4   6  -8 264.286 93.2798   5
  -4   6  -7 63317.8 1932.81   2
  -4   6  -6 8986.60 699.151   2
  -4   7 -13 5111.94 725.306   2
  -4   7 -12 93119.0 3000.05   2
  -4   7 -11 6284.49 740.979   2
  -4   7 -10 40808.4 1808.52   2
  -4   7  -9 139.984 104.181   2
  -4   7  -8 17970.1 1090.26   2
  -4   7  -8 12053.3 320.624   6
  -4   7  -7 88104.2 2376.31   2
  -4   7  -6 90330.7 2323.35   2
  -4   7   6 774.783 152.901   1
  -4   8 -13 13846.7 1232.46   2
  -4   8 -12 31210.8 1785.42   2
  -4   8 -11 53080.4 2226.78   2
  -4   8 -10 15289.4 1128.44   2
  -4   8  -9 22862.1 1302.45   2
  -4   8  -8 18644.5 1146.76   2
  -4   8  -7 4922.60 568.024   2
  -4   8  -6 108322. 2646.79   2
  -4   8  -5 41271.0 1605.09   2
  -4   9 -12 792.624 276.108   2
  -4   9 -11 56676.9 2380.52   2
  -4   9 -10 29687.9 1643.07   2
  -4   9  -9 21433.1 1314.13   2
  -4   9  -8 8885.56 828.527   2
  -4   9  -7 22057.6 752.300   6
  -4   9  -7 28652.0 1436.53   2
  -4   9  -6 3271.69 477.822   2
  -4   9  -5 111353. 2719.56   2
  -4  10 -11 2790.27 550.899   2
  -4  10 -10 76504.2 2773.30   2
  -4  10  -9 2819.02 496.027   2
  -4  10  -8 41945.5 1883.05   2
  -4  10  -7 198.806 156.465   2
  -4  10  -6 20167.6 1246.41   2
  -4  10  -5 27224.7 1403.36   2
  -4  11 -10 21456.0 1501.30   2
  -4  11  -9 49216.1 2182.53   2
  -4  11  -8 2217.17 412.282   2
  -4  11  -7 23546.2 1388.40   2
  -4  11  -6 6070.59 716.516   2
  -4  11  -5 5309.34 659.056   2
  -4  11  -4 60545.1 2136.13   2
  -4  12  -9 43208.1 2128.23   2
  -4  12  -8 24482.5 1551.01   2
  -4  12  -7 24396.0 1476.06   2
  -4  12  -6 4439.02 632.813   2
  -4  12  -5 14295.4 1093.01   2
  -4  12  -4 467.403 239.336   2
  -4  12  -3 58187.1 2124.54   2
  -4  13  -8 37164.3 1942.89   2
  -4  13  -7 4250.71 634.898   2
  -4  13  -6 18721.7 1325.03   2
  -4  13  -5 1850.06 362.004   2
  -4  13  -4 11122.0 1008.03   2
  -4  13  -3 9495.30 899.880   2
  -4  14  -6 86.2087 119.677   2
  -4  14  -5 34645.1 1836.26   2
  -4  14  -4 8917.23 918.142   2
  -4  14  -3 1974.84 436.047   2
  -4  14  -2 28626.3 1633.29   2
  -4  15  -5 5424.33 754.543   2
  -4  15  -4 4948.88 719.529   2
  -4  15  -3 10629.6 1020.41   2
  -4  15  -2 758.255 265.010   2
  -4  15  -1 28895.9 1641.83   2
  -3 -16  -9 27659.5 1555.73   4
  -3 -15 -10 2893.78 480.562   4
  -3 -15  -9 18391.0 1181.66   4
  -3 -15  -8 13086.7 978.672   4
  -3 -14 -11 3698.67 527.162   4
  -3 -14 -10 13411.9 957.371   4
  -3 -14  -9 189.176 146.320   4
  -3 -14  -8 47632.3 1779.89   4
  -3 -14  -7 5237.94 580.356   4
  -3 -13 -12 4073.06 532.940   4
  -3 -13 -11 15644.0 1026.54   4
  -3 -13 -10 195.665 150.609   4
  -3 -13  -9 17717.2 1046.66   4
  -3 -13  -8 9574.09 758.588   4
  -3 -13  -7 51354.2 1745.29   4
  -3 -13  -6 148.611 120.442   4
  -3 -12 -12 54335.9 1904.96   4
  -3 -12 -11 442.903 170.524   4
  -3 -12 -10 8719.10 705.541   4
  -3 -12  -9 3016.81 404.471   4
  -3 -12  -8 11836.1 790.658   4
  -3 -12  -7 33497.1 1325.07   4
  -3 -12  -6 58964.0 1733.17   4
  -3 -12  -5 27084.9 1203.48   4
  -3 -11 -13 24745.3 1961.35   3
  -3 -11 -12 29938.1 1331.24   4
  -3 -11 -12 38746.8 2302.02   3
  -3 -11 -11 32534.2 1975.78   3
  -3 -11 -11 25623.9 1198.97   4
  -3 -11 -10 9914.77 725.165   4
  -3 -11 -10 13010.6 1193.61   3
  -3 -11  -9 5058.17 501.400   4
  -3 -11  -9 6325.72 790.444   3
  -3 -11  -8 35618.5 1319.97   4
  -3 -11  -8 37522.3 1802.59   3
  -3 -11  -7 1205.47 252.778   3
  -3 -11  -7 1008.75 208.990   4
  -3 -11  -6 82977.9 1919.98   3
  -3 -11  -6 84016.1 1978.25   4
  -3 -11  -5 6839.98 281.030   3
  -3 -11  -5 8149.23 386.416   3
  -3 -11  -5 7924.06 616.304   4
  -3 -10 -15 8582.70 1145.68   3
  -3 -10 -14 1946.22 605.560   3
  -3 -10 -13 33748.0 1401.97   4
  -3 -10 -13 41806.8 2376.68   3
  -3 -10 -12 2361.08 527.809   3
  -3 -10 -12 1925.45 325.700   4
  -3 -10 -11 81251.7 3020.41   3
  -3 -10 -11 64332.9 1816.38   4
  -3 -10 -10 2688.66 535.640   3
  -3 -10 -10 2026.63 315.325   4
  -3 -10  -9 19229.9 947.855   4
  -3 -10  -9 23827.4 1472.28   3
  -3 -10  -8 155.110 159.040   3
  -3 -10  -8 325.083 110.634   4
  -3 -10  -7 28603.0 912.025   3
  -3 -10  -7 30532.7 1420.75   3
  -3 -10  -7 27657.0 1067.34   4
  -3 -10  -6 529.563 177.986   3
  -3 -10  -6 410.882 144.573   4
  -3 -10  -6 421.802 103.905   3
  -3 -10  -5 157291. 2351.48   3
  -3 -10  -5 161004. 1494.30   3
  -3 -10  -5 162643. 2524.51   4
  -3 -10   1 43727.2 1524.89   5
  -3 -10   2 16093.7 945.966   5
  -3 -10   3 80010.3 2131.12   5
  -3 -10   3 78286.7 1761.15   2
  -3 -10   4 658.809 195.968   5
  -3 -10   5 55475.5 1855.33   5
  -3 -10   6 51801.2 1813.75   5
  -3 -10   7 16015.8 1028.22   5
  -3 -10   8 64911.3 2088.55   5
  -3 -10   9 1609.87 357.502   5
  -3 -10  10 11617.1 891.895   5
  -3  -9 -16 40151.0 2503.46   3
  -3  -9 -15 1803.28 604.507   3
  -3  -9 -14 8787.34 1094.07   3
  -3  -9 -13 7273.80 954.504   3
  -3  -9 -12 32661.5 1907.31   3
  -3  -9 -11 13094.3 767.958   4
  -3  -9 -11 16799.9 1291.97   3
  -3  -9 -10 140139. 3546.39   3
  -3  -9 -10 110029. 2182.87   4
  -3  -9  -9-43.2122 122.655   3
  -3  -9  -9 13.9506 56.6652   4
  -3  -9  -8 123256. 2974.87   3
  -3  -9  -8 106624. 2045.48   4
  -3  -9  -7 2825.61 415.898   3
  -3  -9  -7 2212.60 284.614   4
  -3  -9  -7 2410.30 256.931   3
  -3  -9  -6 18174.5 806.687   4
  -3  -9  -6 19332.8 677.640   3
  -3  -9  -5 61863.5 1611.76   3
  -3  -9  -5 59945.0 1456.21   4
  -3  -9  -5 61660.1 1013.53   3
  -3  -9  -4 44755.0 682.603   3
  -3  -9  -4 44181.0 1026.80   3
  -3  -9  -1 17860.3 906.955   5
  -3  -9   0 39373.0 1350.26   5
  -3  -9   1 143378. 2600.11   5
  -3  -9   2 104292. 1797.14   2
  -3  -9   2 105090. 2262.13   5
  -3  -9   3 102222. 1986.89   2
  -3  -9   3 98850.7 2217.82   5
  -3  -9   4 29426.0 1240.19   5
  -3  -9   5 27124.1 1214.91   5
  -3  -9   6 2439.74 375.267   5
  -3  -9   7 44746.1 1607.57   5
  -3  -9   8 6100.52 601.212   5
  -3  -9   9 42187.9 1600.65   5
  -3  -9  10 7677.02 698.568   5
  -3  -8 -16 3080.82 701.298   3
  -3  -8 -15 27228.4 1887.43   3
  -3  -8 -14 2530.42 528.627   3
  -3  -8 -13 17700.5 1405.64   3
  -3  -8 -12 41571.7 2036.18   3
  -3  -8 -11 42479.5 1966.35   3
  -3  -8 -10 62666.7 2244.15   3
  -3  -8  -9 93269.1 1829.36   4
  -3  -8  -8 5416.65 424.379   4
  -3  -8  -7 6909.92 473.159   4
  -3  -8  -6 24182.7 761.684   3
  -3  -8  -6 23462.3 848.217   4
  -3  -8  -5 2906.64 311.306   3
  -3  -8  -5 2317.43 256.230   4
  -3  -8  -5 2126.40 200.777   3
  -3  -8  -4 202847. 1629.16   3
  -3  -8  -4 201126. 2457.49   4
  -3  -8  -3 65749.2 658.891   3
  -3  -8  -3 66402.1 953.462   3
  -3  -8  -2 96097.2 1958.16   5
  -3  -8   0 99002.3 1273.06   2
  -3  -8   0 100112. 2022.71   5
  -3  -8   1 35981.9 904.934   2
  -3  -8   1 35427.6 1220.27   5
  -3  -8   2 148207. 2099.36   2
  -3  -8   2 159800. 2651.76   5
  -3  -8   3 456.991 134.816   5
  -3  -8   3 489.906 135.373   2
  -3  -8   4 99403.0 2099.13   2
  -3  -8   4 94188.6 2122.15   5
  -3  -8   5 17796.9 955.682   5
  -3  -8   6 23068.7 1106.56   5
  -3  -8   7 6610.31 607.293   5
  -3  -8   8 75702.9 2055.72   5
  -3  -8   9 35366.6 1418.39   5
  -3  -8  10 56033.9 1828.97   5
  -3  -8  11 618.530 214.443   5
  -3  -7 -16 29675.4 1997.28   3
  -3  -7 -15 43098.6 2690.82   1
  -3  -7 -15 39673.4 2249.16   3
  -3  -7 -14 34515.1 1992.59   3
  -3  -7 -14 34384.1 2429.21   1
  -3  -7 -13 9710.80 1313.13   1
  -3  -7 -12 4284.25 862.482   1
  -3  -7 -11 64297.0 3242.52   1
  -3  -7 -10 1914.38 527.880   1
  -3  -7  -9 120653. 4242.14   1
  -3  -7  -8 63794.2 3000.54   1
  -3  -7  -8 54784.7 1265.47   4
  -3  -7  -7 32785.0 948.428   4
  -3  -7  -6 513.601 103.661   3
  -3  -7  -6 628.676 124.196   4
  -3  -7  -5 83073.8 1289.30   3
  -3  -7  -5 79252.9 1411.95   4
  -3  -7  -4 15329.5 470.969   3
  -3  -7  -4 14877.3 617.798   4
  -3  -7  -3 234905. 1573.71   3
  -3  -7  -3 247839. 2913.73   5
  -3  -7  -1 46861.3 649.975   2
  -3  -7   0 613.595 100.391   2
  -3  -7   1 49437.2 1402.07   6
  -3  -7   1 45148.9 1035.41   2
  -3  -7   2 52992.1 1300.30   2
  -3  -7   2 51280.4 1457.01   5
  -3  -7   3 184073. 2694.71   2
  -3  -7   3 184596. 2854.51   5
  -3  -7   4 23517.2 1062.71   2
  -3  -7   4 22205.2 1016.29   5
  -3  -7   5 112532. 2350.99   5
  -3  -7   6 9210.33 688.666   5
  -3  -7   7 2659.65 379.398   5
  -3  -7   8 93239.1 2261.53   5
  -3  -7   9 10273.8 773.564   5
  -3  -7  10 28435.9 1282.69   5
  -3  -7  11 35638.0 1442.78   5
  -3  -6 -16 60588.5 2826.85   3
  -3  -6 -15 632.405 333.462   2
  -3  -6 -15 1185.04 498.776   1
  -3  -6 -14 32580.3 2111.10   2
  -3  -6 -14 40574.3 2772.57   1
  -3  -6 -13 8318.17 973.463   2
  -3  -6 -13 10484.8 1413.17   1
  -3  -6 -12 22222.0 1510.13   2
  -3  -6 -12 25867.5 2183.89   1
  -3  -6 -11 5716.94 709.973   2
  -3  -6 -11 7008.21 1123.46   1
  -3  -6 -10 85144.6 3835.40   1
  -3  -6 -10 77586.1 2341.86   2
  -3  -6  -9 7225.35 663.638   2
  -3  -6  -9 7298.48 1106.14   1
  -3  -6  -8 176201. 5154.83   1
  -3  -6  -8 181788. 2896.80   2
  -3  -6  -7 4342.14 398.580   2
  -3  -6  -7 4079.36 303.945   4
  -3  -6  -7 3725.35 332.444   3
  -3  -6  -7 4289.02 763.978   1
  -3  -6  -6 72345.1 1376.83   3
  -3  -6  -6 68613.9 2924.47   1
  -3  -6  -6 70775.7 1259.08   4
  -3  -6  -5 41644.8 933.783   4
  -3  -6  -5 42109.6 2171.24   1
  -3  -6  -5 43043.2 957.256   3
  -3  -6  -4 146520. 1542.78   3
  -3  -6  -4 145341. 1737.45   4
  -3  -6  -3 148529. 1369.03   3
  -3  -6  -3 147412. 2084.01   5
  -3  -6  -2 159029. 1274.11   3
  -3  -6  -1 4493.12 224.041   2
  -3  -6   0 97165.3 1844.24   6
  -3  -6   0 94468.4 1343.15   2
  -3  -6   1 30870.8 1080.50   6
  -3  -6   1 29121.3 875.032   2
  -3  -6   2 11184.8 679.533   5
  -3  -6   2 10712.2 600.280   2
  -3  -6   2 11675.0 699.956   6
  -3  -6   3 226673. 3035.52   2
  -3  -6   3 234558. 3170.49   6
  -3  -6   4 48834.9 1555.42   6
  -3  -6   4 44921.9 1429.81   5
  -3  -6   4 48907.8 1526.54   2
  -3  -6   5 116976. 2479.17   6
  -3  -6   5 111093. 2314.80   5
  -3  -6   6 35360.2 1348.84   5
  -3  -6   7 8064.41 659.374   5
  -3  -6   8 10701.1 769.354   5
  -3  -6   9 84381.7 2194.89   5
  -3  -6  10 8945.63 710.648   5
  -3  -6  11 49469.0 1704.89   5
  -3  -5 -16 2266.33 666.431   2
  -3  -5 -15 62478.1 3601.91   1
  -3  -5 -15 48407.1 2533.46   2
  -3  -5 -14 5453.35 1096.36   1
  -3  -5 -14 3811.57 679.008   2
  -3  -5 -13 53978.9 2308.58   2
  -3  -5 -13 63413.3 3637.36   1
  -3  -5 -12 4881.27 948.803   1
  -3  -5 -12 3728.95 577.703   2
  -3  -5 -11 28838.8 2336.79   1
  -3  -5 -11 24386.4 1343.29   2
  -3  -5 -10 42575.8 1598.03   2
  -3  -5 -10 47585.3 2928.21   1
  -3  -5  -9 42708.5 2708.20   1
  -3  -5  -9 39944.3 1378.44   2
  -3  -5  -8 100138. 1936.28   2
  -3  -5  -8 92860.4 3854.44   1
  -3  -5  -7 146014. 4600.89   1
  -3  -5  -7 149403. 2169.02   3
  -3  -5  -6 40863.6 914.201   2
  -3  -5  -6 38363.7 820.038   4
  -3  -5  -6 40192.6 1039.21   3
  -3  -5  -5 54254.2 1102.24   3
  -3  -5  -5 55918.2 1204.96   5
  -3  -5  -5 55779.4 845.704   2
  -3  -5  -5 53751.6 943.144   4
  -3  -5  -4 72240.0 1135.21   3
  -3  -5  -4 73480.8 1356.80   5
  -3  -5  -4 69282.9 2614.78   1
  -3  -5  -4 72724.1 712.365   2
  -3  -5  -4 71860.5 1090.82   4
  -3  -5  -3 9326.82 368.883   3
  -3  -5  -3 9182.22 898.428   1
  -3  -5  -3 9226.78 487.584   5
  -3  -5  -2 56064.1 848.355   2
  -3  -5  -2 52406.2 825.373   3
  -3  -5  -1 48053.5 844.135   3
  -3  -5  -1 49707.6 942.710   2
  -3  -5  -1 48767.9 1214.36   6
  -3  -5   0 72450.9 1324.20   2
  -3  -5   0 74195.2 1557.26   6
  -3  -5   1 5476.05 404.767   2
  -3  -5   1 5867.02 462.970   6
  -3  -5   2 154533. 2495.36   6
  -3  -5   2 150511. 2329.36   2
  -3  -5   3 17253.9 874.771   6
  -3  -5   3 16594.9 836.847   5
  -3  -5   3 17460.8 867.516   2
  -3  -5   4 348792. 4090.71   6
  -3  -5   4 359474. 4224.82   2
  -3  -5   5 13722.2 844.849   5
  -3  -5   5 13715.5 856.166   6
  -3  -5   5 15096.0 926.979   2
  -3  -5   6 137371. 2851.35   6
  -3  -5   6 131536. 2642.45   5
  -3  -5   7 9340.61 718.119   5
  -3  -5   8 25758.1 1219.61   5
  -3  -5   9 26968.2 1254.81   5
  -3  -5  10 44797.4 1634.91   5
  -3  -5  11 12431.3 848.301   5
  -3  -5  12 43009.2 1596.07   5
  -3  -4 -17 444.667 316.663   2
  -3  -4 -16 18192.4 1991.70   1
  -3  -4 -16 11960.0 1374.39   2
  -3  -4 -15 33238.8 2032.31   2
  -3  -4 -15 39525.6 2934.58   1
  -3  -4 -14 21763.4 1490.25   2
  -3  -4 -14 28562.6 2520.06   1
  -3  -4 -13 32014.8 2620.25   1
  -3  -4 -13 26925.4 1558.40   2
  -3  -4 -12 44224.0 3075.92   1
  -3  -4 -12 41967.2 1781.85   2
  -3  -4 -11 11245.9 1492.05   1
  -3  -4 -11 9598.95 769.470   2
  -3  -4 -10 8678.75 1263.17   1
  -3  -4 -10 7783.11 638.295   2
  -3  -4  -9 137972. 4933.69   1
  -3  -4  -9 147806. 2510.95   2
  -3  -4  -8 30797.2 1013.78   2
  -3  -4  -8 29527.8 1057.40   3
  -3  -4  -8 28939.7 2137.44   1
  -3  -4  -7 246041. 2836.96   3
  -3  -4  -7 248055. 2572.55   2
  -3  -4  -6 102003. 1171.12   4
  -3  -4  -6 105172. 1435.84   2
  -3  -4  -6 104915. 1708.29   3
  -3  -4  -5 12660.7 394.496   4
  -3  -4  -5 13059.2 433.216   2
  -3  -4  -5 12974.8 545.877   3
  -3  -4  -5 12509.7 1212.20   1
  -3  -4  -5 12952.5 517.599   5
  -3  -4  -4 32417.0 792.864   3
  -3  -4  -4 33453.2 843.271   5
  -3  -4  -4 31861.3 1829.84   1
  -3  -4  -4 31838.5 569.373   2
  -3  -4  -3 78097.9 1133.00   3
  -3  -4  -3 79028.3 1353.67   5
  -3  -4  -3 79112.1 2675.45   1
  -3  -4  -2 68263.6 1343.39   6
  -3  -4  -2 66915.6 1009.43   3
  -3  -4  -2 64623.8 2243.06   1
  -3  -4  -1 292716. 2214.28   3
  -3  -4  -1 297732. 3035.39   2
  -3  -4   0 32282.5 1041.23   2
  -3  -4   0 29052.8 851.219   3
  -3  -4   0 31450.9 992.565   6
  -3  -4   1 377838. 3771.59   2
  -3  -4   1 368622. 3571.05   6
  -3  -4   2 1594.31 240.945   3
  -3  -4   2 1808.40 278.064   6
  -3  -4   2 1739.05 275.916   2
  -3  -4   3 74833.7 1849.65   6
  -3  -4   3 80016.5 1962.34   2
  -3  -4   4 77592.7 2041.56   2
  -3  -4   4 71798.9 1917.65   6
  -3  -4   5 136322. 2836.06   2
  -3  -4   5 115328. 2601.69   6
  -3  -4   6 10982.1 827.627   6
  -3  -4   7 53801.1 1951.86   6
  -3  -4  11 30770.4 1400.88   5
  -3  -4  12 30775.1 1396.06   5
  -3  -3 -17 6648.88 1048.03   2
  -3  -3 -16 1268.79 618.547   1
  -3  -3 -16 861.634 320.576   2
  -3  -3 -15-114.654 180.571   2
  -3  -3 -14 60074.5 2429.37   2
  -3  -3 -13 8570.33 848.131   2
  -3  -3 -12 118508. 2861.31   2
  -3  -3 -11 17427.9 1027.18   2
  -3  -3 -10 35024.3 1323.28   2
  -3  -3  -9 2916.77 354.354   2
  -3  -3  -8 98068.5 1804.51   2
  -3  -3  -8 104154. 2001.54   3
  -3  -3  -7 7689.58 501.925   3
  -3  -3  -7 7421.58 443.661   2
  -3  -3  -6 227502. 2000.96   5
  -3  -3  -6 228251. 2562.35   3
  -3  -3  -6 228786. 2228.45   2
  -3  -3  -5 437.215 115.034   3
  -3  -3  -5 349.117 55.5087   4
  -3  -3  -5 644.906 101.277   2
  -3  -3  -5 722.613 114.499   5
  -3  -3  -4 77685.4 2840.69   1
  -3  -3  -4 79290.4 1042.37   2
  -3  -3  -4 79120.0 1230.71   5
  -3  -3  -4 80283.6 1304.71   3
  -3  -3  -3 26508.4 702.027   3
  -3  -3  -3 26595.9 768.926   6
  -3  -3  -3 28718.3 1627.50   1
  -3  -3  -3 27285.0 763.218   5
  -3  -3  -2 148087. 3415.70   1
  -3  -3  -2 145663. 1601.18   3
  -3  -3  -2 145133. 1854.94   6
  -3  -3  -1 129146. 1590.92   3
  -3  -3  -1 134010. 2986.67   1
  -3  -3   0 500614. 3622.66   3
  -3  -3   0 512792. 3992.07   6
  -3  -3   1 52451.7 1568.72   2
  -3  -3   1 49851.0 1342.65   6
  -3  -3   1 50746.4 1376.75   3
  -3  -3   2 101233. 2114.88   6
  -3  -3   2 96916.5 2017.11   3
  -3  -3   3 58965.5 1652.73   3
  -3  -3   3 57591.8 1756.47   6
  -3  -3   4 18309.3 1040.81   2
  -3  -3   4 14656.9 948.497   6
  -3  -3   5 134037. 3114.39   6
  -3  -3   5 176212. 3345.12   2
  -3  -3   6 73297.0 2430.15   6
  -3  -3   7 24778.5 1459.30   6
  -3  -2 -18 3718.22 805.733   2
  -3  -2 -17 18683.3 1601.39   2
  -3  -2 -16 3839.10 691.282   2
  -3  -2 -15 27284.9 1726.03   2
  -3  -2 -14 6123.53 753.805   2
  -3  -2 -13 101501. 2818.97   2
  -3  -2 -12 3725.15 509.985   2
  -3  -2 -11 92442.9 2298.79   2
  -3  -2 -10 456.042 152.578   2
  -3  -2  -9 8573.99 598.152   2
  -3  -2  -8 7377.38 507.038   2
  -3  -2  -7 171106. 2447.52   3
  -3  -2  -7 166778. 2184.48   2
  -3  -2  -6 73613.5 1293.32   2
  -3  -2  -6 73039.9 991.091   5
  -3  -2  -5 274027. 2300.11   2
  -3  -2  -5 268908. 2577.18   3
  -3  -2  -5 271260. 2028.75   5
  -3  -2  -4 22316.8 707.202   3
  -3  -2  -4 21595.9 617.665   6
  -3  -2  -4 22587.2 630.692   5
  -3  -2  -3 18849.6 617.364   3
  -3  -2  -3 19588.2 610.861   6
  -3  -2  -2 128981. 3145.11   1
  -3  -2  -2 129821. 1709.66   6
  -3  -2  -1 1285.48 314.762   1
  -3  -2  -1 1023.79 169.165   6
  -3  -2  -1 1197.11 176.884   3
  -3  -2   0 161370. 2150.79   3
  -3  -2   0 161058. 2980.42   1
  -3  -2   1 214639. 3123.97   6
  -3  -2   1 197476. 2779.99   3
  -3  -2   2 101474. 2170.26   3
  -3  -2   2 107097. 2525.95   2
  -3  -2   2 102140. 2467.27   6
  -3  -2   3 53584.1 1679.77   3
  -3  -2   3 58618.8 1894.54   2
  -3  -1 -17 1436.06 525.747   2
  -3  -1 -16 23569.6 1705.99   2
  -3  -1 -15 487.143 255.123   2
  -3  -1 -14 6213.18 744.472   2
  -3  -1 -13 38597.5 1744.14   2
  -3  -1 -12 59288.9 1991.10   2
  -3  -1 -11 52794.5 1755.24   2
  -3  -1 -10 113538. 2370.08   2
  -3  -1  -9 6461.98 528.043   2
  -3  -1  -8 25264.7 953.452   2
  -3  -1  -7 154826. 2168.35   2
  -3  -1  -6 32425.4 589.923   5
  -3  -1  -6 31122.1 886.621   2
  -3  -1  -5 282823. 1957.38   5
  -3  -1  -5 286122. 2530.54   2
  -3  -1  -4 87984.6 1178.55   6
  -3  -1  -3 58515.2 1047.84   6
  -3  -1  -2 3341.53 277.009   6
  -3  -1  -1 102772. 1604.35   3
  -3  -1  -1 115555. 1975.01   6
  -3  -1   0 1074.45 237.097   1
  -3  -1   0 906.338 161.023   3
  -3  -1   1 683977. 5449.24   1
  -3  -1   1 668319. 5210.23   3
  -3  -1   2 27218.7 1170.44   3
  -3  -1   3 301597. 4185.12   3
  -3  -1   4 20576.5 1139.87   3
  -3   0 -17 27812.8 1938.06   2
  -3   0 -16 4501.85 751.597   2
  -3   0 -15 27972.2 1705.90   2
  -3   0 -14 8291.40 864.753   2
  -3   0 -13 217.853 104.051   2
  -3   0 -12 109606. 2742.78   2
  -3   0 -11 25208.8 1210.40   2
  -3   0 -10 130845. 2617.40   2
  -3   0  -9 43360.7 1387.95   2
  -3   0  -8 12236.1 694.223   2
  -3   0  -7 775.156 149.737   2
  -3   0  -6 172101. 1018.82   4
  -3   0  -6 177224. 1268.84   5
  -3   0  -6 177061. 2236.09   2
  -3   0  -5 18671.4 455.078   6
  -3   0  -5 19870.1 712.115   2
  -3   0  -4 181305. 1598.63   6
  -3   0  -3 626.457 113.180   6
  -3   0   2 383072. 3488.87   1
  -3   1 -17 42764.5 2400.38   2
  -3   1 -16 9377.17 1053.41   2
  -3   1 -15 42579.6 2119.15   2
  -3   1 -14 2540.96 490.920   2
  -3   1 -13 30030.6 1531.66   2
  -3   1 -12 9412.73 800.979   2
  -3   1 -11 136626. 2888.46   2
  -3   1 -10 5695.76 551.524   2
  -3   1  -9 117446. 2355.48   2
  -3   1  -8 4497.45 423.375   2
  -3   1  -7 45670.1 1270.73   2
  -3   1  -7 42343.0 709.894   4
  -3   1  -6 67479.8 1458.17   2
  -3   1  -6 68408.4 811.381   4
  -3   1  -5 169802. 1255.43   6
  -3   1  -5 174905. 2223.56   2
  -3   1  -4 34523.2 742.664   6
  -3   1   3 104744. 1367.61   1
  -3   2 -16 49193.1 2471.17   2
  -3   2 -15 265.732 130.873   2
  -3   2 -14 34955.0 1782.90   2
  -3   2 -13 596.702 224.211   2
  -3   2 -12 18758.6 1157.05   2
  -3   2 -11 53193.1 1852.80   2
  -3   2 -10 74998.0 2072.45   2
  -3   2  -9 51923.7 1608.12   2
  -3   2  -8 94230.6 2012.83   2
  -3   2  -8 92426.5 1302.54   4
  -3   2  -7 33452.3 1134.73   2
  -3   2  -7 34195.2 733.767   4
  -3   2  -6 96710.6 1840.31   2
  -3   2  -6 94229.7 1142.07   4
  -3   2  -5 146694. 1259.54   6
  -3   2  -5 147670. 2150.37   2
  -3   3 -16 35209.7 2102.45   2
  -3   3 -15 45745.5 2238.54   2
  -3   3 -14 7493.46 830.315   2
  -3   3 -13 24138.8 1435.22   2
  -3   3 -12 6965.03 729.759   2
  -3   3 -11 4518.70 384.071   4
  -3   3 -11 4706.89 560.854   2
  -3   3 -10 113979. 2620.16   2
  -3   3 -10 111583. 1775.51   4
  -3   3  -9 19495.5 1019.45   2
  -3   3  -9 18100.5 672.037   4
  -3   3  -8 115654. 1610.28   4
  -3   3  -8 117130. 2325.15   2
  -3   3  -7 91638.3 1952.51   2
  -3   3  -7 94792.8 1378.01   4
  -3   3  -6 61364.2 1057.89   4
  -3   3  -6 61434.4 1535.03   2
  -3   3  -5 9731.26 574.942   2
  -3   3   5 5927.54 775.236   2
  -3   4 -15 52579.1 2429.13   2
  -3   4 -14 10429.1 1008.26   2
  -3   4 -13 9262.10 908.037   2
  -3   4 -12 23273.8 1336.45   2
  -3   4 -11 31969.8 1505.70   2
  -3   4 -10 1576.82 321.747   2
  -3   4 -10 1323.98 203.463   4
  -3   4  -9 219959. 3526.47   2
  -3   4  -9 221799. 2555.71   4
  -3   4  -8 3508.41 303.504   4
  -3   4  -8 3098.09 395.714   2
  -3   4  -8 3057.92 155.781   5
  -3   4  -7 231384. 2389.78   4
  -3   4  -7 223484. 3167.02   2
  -3   4  -6 14599.2 575.282   4
  -3   4  -6 15475.4 810.748   2
  -3   4  -5 34461.8 1173.30   3
  -3   4  -5 35580.0 1166.18   2
  -3   4  -4 22277.2 915.094   3
  -3   5 -15 2125.50 476.966   2
  -3   5 -14 68810.2 2685.29   2
  -3   5 -13 6431.87 775.115   2
  -3   5 -12 53743.8 2103.12   2
  -3   5 -11 377.586 209.044   2
  -3   5 -10 31190.0 1452.68   2
  -3   5  -9 107001. 2553.35   2
  -3   5  -9 107087. 1905.02   4
  -3   5  -8 64256.6 1838.76   2
  -3   5  -8 66041.6 1446.98   4
  -3   5  -7 15157.4 850.870   2
  -3   5  -7 12982.1 472.787   5
  -3   5  -7 15396.9 667.909   4
  -3   5  -6 143839. 2557.68   2
  -3   5  -5 1515.17 251.919   2
  -3   5  -5 1356.55 247.392   3
  -3   5  -4 15940.8 820.093   3
  -3   5  -3 125115. 2276.42   3
  -3   5  -2 90127.6 1936.76   3
  -3   5  -1 170004. 2717.43   3
  -3   5   0 141125. 2656.15   3
  -3   5   1 58603.8 1885.83   3
  -3   5   2 2525.13 404.730   3
  -3   5   3 143836. 3541.43   3
  -3   6 -14 27701.5 1733.47   2
  -3   6 -13 46544.8 2130.49   2
  -3   6 -12 6513.36 752.106   2
  -3   6 -11 29413.9 1532.22   2
  -3   6 -10 3887.32 518.675   2
  -3   6  -9 15134.8 990.763   2
  -3   6  -9 14123.3 470.004   5
  -3   6  -8 104711. 2431.28   2
  -3   6  -8 96735.5 1362.00   5
  -3   6  -7 61742.2 794.061   6
  -3   6  -7 72697.7 1953.83   2
  -3   6  -7 65693.7 1195.16   5
  -3   6  -7 73645.5 1592.86   4
  -3   6  -6 93207.8 2142.29   2
  -3   6  -5 56676.7 1615.77   2
  -3   6  -4 44664.5 1407.16   3
  -3   6  -3 552.175 173.354   3
  -3   6  -2 139380. 2553.27   3
  -3   6  -1 10162.2 701.338   3
  -3   6   0 102178. 2380.31   3
  -3   6   1 41212.2 1654.89   3
  -3   6   2 105126. 2869.49   3
  -3   6   3 23279.4 1449.36   3
  -3   6   6 110312. 1674.28   1
  -3   7 -14 5073.14 762.508   2
  -3   7 -13 49287.4 2247.16   2
  -3   7 -12 31564.4 1731.52   2
  -3   7 -11 43879.0 1925.04   2
  -3   7 -10 12281.6 970.353   2
  -3   7  -9 35179.1 1559.70   2
  -3   7  -8 4218.17 501.982   2
  -3   7  -8 3876.11 301.056   5
  -3   7  -7 108736. 1284.81   6
  -3   7  -7 111234. 1690.77   5
  -3   7  -6 2264.64 337.814   2
  -3   7  -5 90613.9 2118.51   2
  -3   7  -3 44919.4 1500.51   3
  -3   7  -2 6976.18 575.691   3
  -3   7  -1 199996. 3290.50   3
  -3   7   0 24290.6 1216.63   3
  -3   7   1 181431. 3651.58   3
  -3   7   2 4763.24 603.957   3
  -3   7   6 53247.1 1472.26   1
  -3   8 -13 3064.30 571.386   2
  -3   8 -12 84574.9 2905.65   2
  -3   8 -11 2692.55 500.927   2
  -3   8 -10 36243.6 1717.07   2
  -3   8  -9 1620.48 362.947   2
  -3   8  -8 12325.4 426.412   6
  -3   8  -8 14451.2 965.870   2
  -3   8  -7 15683.1 553.000   6
  -3   8  -7 16589.9 992.865   2
  -3   8  -7 15387.1 680.949   5
  -3   8  -6 115594. 1969.07   5
  -3   8  -6 128262. 2706.30   2
  -3   8  -5 18389.4 1006.24   2
  -3   8  -4 122842. 2509.89   2
  -3   8   6 5708.77 542.780   1
  -3   9 -12 17468.3 1322.00   2
  -3   9 -11 60721.9 2427.47   2
  -3   9 -10 2056.10 423.893   2
  -3   9  -9 55879.6 2128.04   2
  -3   9  -8 11082.1 874.447   2
  -3   9  -7 12213.4 550.163   6
  -3   9  -7 13680.8 944.627   2
  -3   9  -6 88245.0 2327.18   2
  -3   9  -6 79144.9 1491.93   6
  -3   9  -5 32489.7 1375.48   2
  -3   9  -4 35975.4 1416.15   2
  -3  10 -12 5312.10 773.972   2
  -3  10 -11 54532.2 2354.16   2
  -3  10 -10 24346.1 1483.48   2
  -3  10  -9 22231.3 1397.68   2
  -3  10  -8 9936.87 854.117   2
  -3  10  -7 15077.0 671.917   6
  -3  10  -7 15861.7 1038.71   2
  -3  10  -6 326.844 122.639   6
  -3  10  -6 271.530 105.059   2
  -3  10  -5 108734. 2592.87   2
  -3  10  -4 7329.56 663.290   2
  -3  11 -11 2003.04 451.896   2
  -3  11 -10 51224.4 2239.38   2
  -3  11  -9 8841.07 904.632   2
  -3  11  -8 47441.3 1987.17   2
  -3  11  -7 1998.75 394.836   2
  -3  11  -6 26720.4 1375.61   2
  -3  11  -6 26139.5 1010.38   6
  -3  11  -5 15606.1 1020.86   2
  -3  11  -4 77590.5 2233.45   2
  -3  11  -3 3787.85 505.736   2
  -3  12 -10 20314.3 1464.06   2
  -3  12  -9 58923.0 2386.06   2
  -3  12  -8 3322.58 560.127   2
  -3  12  -7 23856.3 1397.84   2
  -3  12  -6 7287.28 746.075   2
  -3  12  -6 7386.35 566.499   6
  -3  12  -5 8094.75 605.246   6
  -3  12  -5 8444.48 766.234   2
  -3  12  -4 32898.4 1498.82   2
  -3  12  -3 48444.0 1802.75   2
  -3  12  -2 10557.3 835.291   2
  -3  13  -9 43499.6 2163.50   2
  -3  13  -8 21934.4 1444.80   2
  -3  13  -7 5845.63 714.020   2
  -3  13  -6 17459.0 1204.49   2
  -3  13  -5 16550.4 947.458   6
  -3  13  -5 18473.8 1193.31   2
  -3  13  -4 3367.46 491.748   2
  -3  13  -3 59474.6 2065.89   2
  -3  13  -2 3324.01 487.023   2
  -3  14  -8 45585.9 2159.09   2
  -3  14  -7 3908.16 630.719   2
  -3  14  -6 18968.3 1297.58   2
  -3  14  -5 9.70740 113.873   2
  -3  14  -4 13534.2 915.242   6
  -3  14  -4 13873.7 1063.99   2
  -3  14  -3 2616.46 475.901   2
  -3  14  -2 29960.5 1517.95   2
  -3  14  -1 21.0926 142.329   2
  -3  15  -6 191.585 158.515   2
  -3  15  -5 29357.4 1633.22   2
  -3  15  -4 766.993 239.546   2
  -3  15  -3 13423.3 962.330   6
  -3  15  -3 15853.6 1123.64   2
  -3  15  -2 20726.9 1293.22   2
  -3  15  -1 19642.5 1241.63   2
  -3  15   0 17610.7 1153.10   2
  -2 -16  -8 9286.89 909.829   4
  -2 -16  -7 531.755 263.907   4
  -2 -16  -6 8875.36 897.053   4
  -2 -15 -11 12213.1 1047.03   4
  -2 -15 -10 5813.94 727.233   4
  -2 -15  -9 31111.0 1589.59   4
  -2 -15  -8 272.332 176.308   4
  -2 -15  -7 25357.1 1412.50   4
  -2 -15  -6 277.485 166.927   4
  -2 -15  -5 14223.0 1048.86   4
  -2 -14 -12 14220.6 1125.96   4
  -2 -14 -11 5811.54 706.650   4
  -2 -14 -10 14718.8 1081.67   4
  -2 -14  -9 12722.6 964.637   4
  -2 -14  -8 22823.4 1282.29   4
  -2 -14  -7 2729.82 435.542   4
  -2 -14  -6 10721.2 882.278   4
  -2 -14  -5 14230.0 975.523   4
  -2 -14  -4 1911.73 390.313   4
  -2 -13 -13 18357.3 1263.25   4
  -2 -13 -12 5408.86 667.353   4
  -2 -13 -11 7149.49 742.910   4
  -2 -13 -10 16534.9 1110.54   4
  -2 -13  -9 1058.47 279.362   4
  -2 -13  -8 40039.0 1632.83   4
  -2 -13  -7 10779.7 837.702   4
  -2 -13  -6 27456.4 1286.28   4
  -2 -13  -5 6185.40 605.410   4
  -2 -13  -4 24299.9 1231.20   4
  -2 -12 -13 27030.9 1477.55   4
  -2 -12 -12 3738.99 550.499   4
  -2 -12 -11 17816.7 1116.06   4
  -2 -12 -10 426.678 227.214   3
  -2 -12 -10 776.995 259.745   4
  -2 -12  -9 30191.5 1814.29   3
  -2 -12  -9 31211.2 1416.52   4
  -2 -12  -8 2964.33 429.158   4
  -2 -12  -8 3082.48 549.671   3
  -2 -12  -7 87215.3 2382.48   3
  -2 -12  -7 91818.2 2291.64   4
  -2 -12  -6 418.929 178.864   4
  -2 -12  -6 198.022 110.508   3
  -2 -12  -5 32309.5 864.458   3
  -2 -12  -5 29375.3 1275.57   4
  -2 -12  -4 152.667 109.110   4
  -2 -12  -3 20610.9 1067.60   4
  -2 -11 -14 28987.0 2202.84   3
  -2 -11 -13 1538.28 531.668   3
  -2 -11 -12 75743.3 3316.65   3
  -2 -11 -12 58756.2 2035.96   4
  -2 -11 -11 41.2482 166.628   3
  -2 -11 -11 283.594 91.4889   4
  -2 -11 -10 16751.5 1456.02   3
  -2 -11 -10 13136.7 901.571   4
  -2 -11  -9 9294.79 1021.60   3
  -2 -11  -9 7878.77 668.120   4
  -2 -11  -8 8717.86 693.879   4
  -2 -11  -8 8927.79 904.851   3
  -2 -11  -7 56202.3 1697.75   4
  -2 -11  -7 51292.7 1953.41   3
  -2 -11  -6 94671.1 2232.92   3
  -2 -11  -6 99651.3 2219.14   4
  -2 -11  -5 9691.19 544.293   3
  -2 -11  -5 8706.21 650.138   4
  -2 -11  -4 40454.8 787.082   3
  -2 -11  -4 42768.3 1431.60   4
  -2 -11  -3 1008.57 245.726   4
  -2 -10 -15 14186.5 1575.96   3
  -2 -10 -14 9409.43 1198.53   3
  -2 -10 -13 11751.2 1291.41   3
  -2 -10 -12 30627.5 2023.43   3
  -2 -10 -11 25994.6 1769.71   3
  -2 -10 -10 19936.7 1467.64   3
  -2 -10  -9 7135.60 602.688   4
  -2 -10  -9 9340.29 956.885   3
  -2 -10  -8 49255.2 2078.74   3
  -2 -10  -8 45694.8 1495.51   4
  -2 -10  -7 51601.4 1547.30   4
  -2 -10  -7 50891.2 2022.82   3
  -2 -10  -6 114666. 2251.23   4
  -2 -10  -6 99959.5 2509.96   3
  -2 -10  -5 97694.6 2039.47   3
  -2 -10  -5 104963. 2132.07   4
  -2 -10  -4 6835.38 373.938   3
  -2 -10  -4 6579.57 530.847   4
  -2 -10  -3 530.192 151.074   4
  -2  -9 -16 6383.51 1080.57   3
  -2  -9 -15 1585.17 516.523   3
  -2  -9 -14-1.04261 243.120   3
  -2  -9 -13 39647.3 2316.56   3
  -2  -9 -12 4753.52 748.706   3
  -2  -9 -11 126270. 3741.85   3
  -2  -9 -10 50144.5 2255.39   3
  -2  -9  -9 45625.8 2049.23   3
  -2  -9  -8 897.910 240.813   3
  -2  -9  -8 911.271 210.757   4
  -2  -9  -7 41681.1 1738.09   3
  -2  -9  -7 37045.7 1240.13   4
  -2  -9  -6 6020.05 485.404   4
  -2  -9  -6 5619.49 572.610   3
  -2  -9  -5 100211. 1950.53   4
  -2  -9  -5 84176.8 2040.95   3
  -2  -9  -4 476.935 131.125   4
  -2  -9  -4 438.710 97.2672   3
  -2  -9  -3 72561.0 1631.61   4
  -2  -9  -3 69812.8 879.576   3
  -2  -9  -2 656.566 165.520   4
  -2  -9   3 43915.6 1399.39   5
  -2  -9   4 1980.88 303.337   5
  -2  -9   4 2062.55 294.791   2
  -2  -9   5 6577.18 563.127   5
  -2  -9   6 61977.6 1750.89   5
  -2  -9   7 82960.3 2032.36   5
  -2  -9   8 41132.9 1461.27   5
  -2  -8 -16 37557.2 2430.13   3
  -2  -8 -15 9055.29 1173.50   3
  -2  -8 -14 41742.5 2334.87   3
  -2  -8 -13 688.762 358.262   3
  -2  -8 -12 56831.5 2482.98   3
  -2  -8 -11 93.0560 162.527   3
  -2  -8 -10 80171.9 2683.59   3
  -2  -8  -9 2.32840 151.496   3
  -2  -8  -8 16073.2 1075.17   3
  -2  -8  -7 13745.6 940.962   3
  -2  -8  -6 91128.0 2268.03   3
  -2  -8  -6 83596.3 1695.96   4
  -2  -8  -5 40396.8 1393.12   3
  -2  -8  -5 38936.7 1148.56   4
  -2  -8  -4 156267. 2440.21   3
  -2  -8  -4 173199. 2368.08   4
  -2  -8  -3 11733.7 440.634   3
  -2  -8  -3 10668.5 590.025   4
  -2  -8  -2 66800.9 1457.35   4
  -2  -8   1 118830. 2116.18   5
  -2  -8   2 48016.8 1122.18   2
  -2  -8   2 50413.1 1387.20   5
  -2  -8   3 54012.0 1327.65   2
  -2  -8   3 53178.0 1469.98   5
  -2  -8   4 71188.3 1686.89   2
  -2  -8   4 66038.3 1650.29   5
  -2  -8   5 21507.2 949.911   5
  -2  -8   6 3795.72 406.221   5
  -2  -8   7 184629. 2842.97   5
  -2  -8   8 200.339 106.207   5
  -2  -8   9 72961.8 1868.32   5
  -2  -8  10 1929.99 296.911   5
  -2  -8  11 6856.48 580.117   5
  -2  -7 -16 2168.39 646.409   3
  -2  -7 -15 61145.9 2868.83   3
  -2  -7 -14 1139.88 302.831   3
  -2  -7 -13 12466.7 1191.77   3
  -2  -7 -12 24841.5 1554.47   3
  -2  -7 -11 31205.6 1655.52   3
  -2  -7 -10 44105.1 1888.65   3
  -2  -7  -9 123368. 2969.46   3
  -2  -7  -8 13461.5 920.488   3
  -2  -7  -7 39656.7 1481.87   3
  -2  -7  -6 60271.2 1747.44   3
  -2  -7  -6 55285.6 1276.92   4
  -2  -7  -5 18773.2 872.252   3
  -2  -7  -5 17572.3 712.223   4
  -2  -7  -4 190695. 2286.07   4
  -2  -7  -4 199397. 2573.50   3
  -2  -7  -3 115178. 1641.85   3
  -2  -7  -3 128803. 1843.06   4
  -2  -7  -2 101468. 1663.19   4
  -2  -7   1 906.812 138.072   2
  -2  -7   2 229216. 2377.66   2
  -2  -7   2 223063. 2701.70   5
  -2  -7   3 4535.19 397.972   5
  -2  -7   3 4620.87 377.920   2
  -2  -7   4 125131. 2138.05   6
  -2  -7   4 128451. 2202.54   2
  -2  -7   5 1780.44 295.163   2
  -2  -7   5 1621.80 239.756   5
  -2  -7   5 1578.94 244.326   6
  -2  -7   6 34223.0 1183.07   6
  -2  -7   6 32702.5 1112.87   5
  -2  -7   7 18516.6 901.559   6
  -2  -7   7 17464.6 829.728   5
  -2  -7   8 86034.7 2019.46   6
  -2  -7   8 86094.3 1890.85   5
  -2  -7   9 746.607 176.314   5
  -2  -7  10 73223.9 1784.15   5
  -2  -7  11 2725.33 358.522   5
  -2  -6 -16 28788.0 2017.20   3
  -2  -6 -15 11526.7 1218.81   3
  -2  -6 -14 68381.6 3002.91   1
  -2  -6 -14 61391.4 2625.89   3
  -2  -6 -13 4635.69 701.588   3
  -2  -6 -13 5518.65 878.912   1
  -2  -6 -12 7475.77 1001.48   1
  -2  -6 -12 7255.72 821.281   3
  -2  -6 -11 86383.0 3365.07   1
  -2  -6 -10 6386.13 879.546   1
  -2  -6  -9 102809. 3486.15   1
  -2  -6  -8 41835.7 2131.04   1
  -2  -6  -7 32552.6 1827.31   1
  -2  -6  -5 219117. 2278.33   4
  -2  -6  -4 30557.9 844.622   4
  -2  -6  -3 289460. 2452.97   3
  -2  -6  -3 271585. 2490.75   4
  -2  -6  -2 42403.7 466.625   3
  -2  -6  -2 40709.8 683.242   3
  -2  -6   0 4006.56 221.969   2
  -2  -6   1 17632.6 557.834   2
  -2  -6   2 122572. 1897.12   5
  -2  -6   2 125284. 1713.46   2
  -2  -6   3 294258. 2975.30   2
  -2  -6   3 302790. 3115.52   6
  -2  -6   4 25862.5 982.948   2
  -2  -6   4 24585.5 913.420   5
  -2  -6   4 26851.8 957.937   6
  -2  -6   5 161960. 2481.60   6
  -2  -6   5 167748. 2721.79   2
  -2  -6   6 866.788 183.899   6
  -2  -6   6 782.075 182.490   5
  -2  -6   7 37207.4 1268.42   6
  -2  -6   7 37320.2 1213.67   5
  -2  -6   8 45198.0 1447.12   6
  -2  -6   8 48241.6 1404.15   5
  -2  -6   9 54629.7 1647.16   6
  -2  -6   9 59039.7 1567.29   5
  -2  -6  10 49122.1 1427.99   5
  -2  -6  11 32969.8 1165.08   5
  -2  -5 -16 67420.5 2972.79   3
  -2  -5 -15 12892.7 1388.22   2
  -2  -5 -15 17064.5 1432.25   3
  -2  -5 -14 54441.1 2417.07   3
  -2  -5 -14 47436.4 2520.09   2
  -2  -5 -13 13633.6 1270.28   2
  -2  -5 -13 19708.5 1707.04   1
  -2  -5 -12 18470.6 1660.43   1
  -2  -5 -12 15486.9 1262.41   2
  -2  -5 -11 5112.78 852.256   1
  -2  -5 -11 3256.47 579.899   2
  -2  -5 -10 106516. 3861.49   1
  -2  -5 -10 91125.1 2632.43   2
  -2  -5  -9 3255.13 472.235   2
  -2  -5  -9 3037.78 643.527   1
  -2  -5  -8 181741. 3088.43   2
  -2  -5  -8 191641. 4813.51   1
  -2  -5  -7 32001.8 1177.19   2
  -2  -5  -7 32945.8 1902.01   1
  -2  -5  -6 103708. 1888.45   2
  -2  -5  -6 97318.0 3104.46   1
  -2  -5  -5 1009.97 295.366   1
  -2  -5  -4 117288. 3029.89   1
  -2  -5  -4 113635. 1464.18   4
  -2  -5  -3 67045.2 1232.35   5
  -2  -5  -3 67652.2 1107.23   4
  -2  -5  -2 230632. 1248.78   3
  -2  -5  -2 247571. 2123.54   4
  -2  -5  -1 636.358 63.4246   2
  -2  -5   0 65208.9 1256.96   6
  -2  -5   0 60326.4 840.339   2
  -2  -5   1 44974.0 904.860   2
  -2  -5   1 46363.7 1092.18   6
  -2  -5   2 42631.7 1027.87   2
  -2  -5   2 41172.7 1069.17   5
  -2  -5   3 267074. 2847.54   5
  -2  -5   3 272193. 2853.75   6
  -2  -5   3 272159. 2920.51   2
  -2  -5   4 93700.2 1888.08   2
  -2  -5   4 91033.8 1750.11   6
  -2  -5   5 25260.6 963.733   6
  -2  -5   5 25138.6 1073.42   2
  -2  -5   5 23804.2 903.092   5
  -2  -5   6 63524.6 1613.19   6
  -2  -5   6 62083.8 1498.73   5
  -2  -5   7 20051.7 941.262   6
  -2  -5   7 20984.6 888.909   5
  -2  -5   8 651.355 179.379   6
  -2  -5   8 586.075 153.093   5
  -2  -5   9 85388.9 2110.42   6
  -2  -5   9 91637.1 1955.68   5
  -2  -5  10 8444.41 598.939   5
  -2  -5  11 69772.2 1714.47   5
  -2  -5  12 14364.5 767.571   5
  -2  -4 -17 14044.7 1625.22   2
  -2  -4 -16 6440.66 896.114   3
  -2  -4 -16 3901.86 820.032   2
  -2  -4 -15 46852.7 2806.82   1
  -2  -4 -15 29455.9 2048.00   2
  -2  -4 -14 172.097 215.660   1
  -2  -4 -14 179.299 220.670   2
  -2  -4 -13 58173.6 2410.40   2
  -2  -4 -13 75656.6 3570.99   1
  -2  -4 -12 656.567 230.444   2
  -2  -4 -12 1584.82 571.797   1
  -2  -4 -11 34868.9 1606.65   2
  -2  -4 -11 42512.8 2621.02   1
  -2  -4 -10 31061.5 1424.64   2
  -2  -4 -10 38015.3 2412.83   1
  -2  -4  -9 131070. 2655.72   2
  -2  -4  -9 140740. 4518.82   1
  -2  -4  -8 64586.0 1673.28   2
  -2  -4  -8 67854.2 2996.01   1
  -2  -4  -7 179491. 2497.31   2
  -2  -4  -7 181487. 4667.33   1
  -2  -4  -6 1324.48 395.380   1
  -2  -4  -6 2006.38 237.285   2
  -2  -4  -5 80807.6 2741.53   1
  -2  -4  -5 84043.7 1260.42   2
  -2  -4  -4 214040. 1756.58   4
  -2  -4  -4 216091. 4173.39   1
  -2  -4  -3 21700.0 516.736   3
  -2  -4  -3 22328.2 1229.32   1
  -2  -4  -3 21890.7 640.545   5
  -2  -4  -3 22172.2 556.875   4
  -2  -4  -2 387204. 2351.83   4
  -2  -4  -2 374988. 1794.78   3
  -2  -4  -1 203203. 2050.12   6
  -2  -4  -1 198833. 1180.79   3
  -2  -4  -1 201896. 1207.82   2
  -2  -4   0 15658.1 590.443   6
  -2  -4   0 15781.2 464.021   2
  -2  -4   1 72593.4 1197.92   2
  -2  -4   1 74938.0 1330.79   6
  -2  -4   2 38993.4 1002.73   2
  -2  -4   2 41749.8 1060.98   6
  -2  -4   3 7491.74 479.739   6
  -2  -4   3 7885.22 510.662   2
  -2  -4   3 7669.09 474.694   5
  -2  -4   4 417708. 4012.04   2
  -2  -4   4 413868. 3822.70   6
  -2  -4   5 29466.9 1082.89   6
  -2  -4   5 27824.2 993.971   5
  -2  -4   5 30315.2 1195.06   2
  -2  -4   6 135842. 2265.38   5
  -2  -4   6 141242. 2521.45   6
  -2  -4   7 24233.5 1089.81   6
  -2  -4   7 24738.3 990.849   5
  -2  -4   8 21031.0 1078.84   6
  -2  -4   8 22432.7 969.987   5
  -2  -4   9 2954.87 408.708   6
  -2  -4   9 3691.43 395.196   5
  -2  -4  10 85381.6 2275.14   6
  -2  -4  10 94281.9 2036.08   5
  -2  -4  11 5618.86 495.401   5
  -2  -4  12 64835.3 1658.72   5
  -2  -3 -18 11145.7 1521.26   2
  -2  -3 -17 318.497 222.064   2
  -2  -3 -16 10243.9 1228.32   2
  -2  -3 -15 19951.5 1916.62   1
  -2  -3 -15 13696.0 1331.90   2
  -2  -3 -14 81345.5 2972.97   2
  -2  -3 -13 24715.0 1525.00   2
  -2  -3 -12 75412.3 2452.55   2
  -2  -3 -11 6917.51 705.995   2
  -2  -3 -10 1012.85 265.428   2
  -2  -3  -9 85426.8 1997.37   2
  -2  -3  -8 18973.7 861.460   2
  -2  -3  -7 121525. 1939.81   2
  -2  -3  -6 175661. 2037.62   2
  -2  -3  -5 45836.1 2089.21   1
  -2  -3  -5 48804.4 920.387   2
  -2  -3  -4 5321.25 251.396   2
  -2  -3  -4 4886.96 272.282   5
  -2  -3  -4 4782.98 633.440   1
  -2  -3  -3 71984.5 707.564   2
  -2  -3  -3 70568.1 1027.12   5
  -2  -3  -3 72779.4 2290.67   1
  -2  -3  -3 74361.8 1000.53   3
  -2  -3  -3 72822.0 840.279   4
  -2  -3  -2 9382.93 305.917   3
  -2  -3  -2 9515.01 750.521   1
  -2  -3  -2 9473.34 398.409   6
  -2  -3  -1 395842. 4445.90   1
  -2  -3  -1 411022. 1978.00   3
  -2  -3   0 30119.9 781.227   6
  -2  -3   0 28884.2 665.623   3
  -2  -3   1 219275. 2329.54   2
  -2  -3   1 212337. 2234.03   6
  -2  -3   2 1680.78 222.342   6
  -2  -3   2 1177.88 188.777   2
  -2  -3   3 156610. 2291.83   6
  -2  -3   3 160146. 2369.24   2
  -2  -3   4 130752. 2316.33   6
  -2  -3   4 141043. 2387.62   2
  -2  -3   5 233349. 3362.34   6
  -2  -3   6 867.614 233.588   6
  -2  -3   7 109399. 2629.61   6
  -2  -3   8 3562.27 479.238   6
  -2  -3   9 8686.90 798.499   6
  -2  -3  10 40163.3 1740.04   6
  -2  -3  12 26952.8 1124.35   5
  -2  -2 -17 18512.3 1675.75   2
  -2  -2 -16 6294.62 931.613   2
  -2  -2 -15 2589.05 589.670   2
  -2  -2 -14 59646.0 2442.37   2
  -2  -2 -13 17162.7 1262.78   2
  -2  -2 -12 70407.7 2309.99   2
  -2  -2 -11 15441.3 982.020   2
  -2  -2 -10 16936.3 966.953   2
  -2  -2  -9 6059.72 525.080   2
  -2  -2  -8 259316. 3088.24   2
  -2  -2  -7 4926.89 381.169   2
  -2  -2  -6 309240. 2691.41   2
  -2  -2  -5 17672.9 571.162   2
  -2  -2  -4 49931.5 803.677   2
  -2  -2  -4 50610.2 750.920   5
  -2  -2  -4 51651.7 975.624   3
  -2  -2  -3 16697.1 304.004   4
  -2  -2  -3 17199.5 411.763   2
  -2  -2  -3 16808.9 497.258   3
  -2  -2  -3 17158.3 455.914   5
  -2  -2  -2 173836. 3219.23   1
  -2  -2  -2 165500. 1412.49   3
  -2  -2  -2 171123. 1572.64   6
  -2  -2  -1 49060.9 891.060   6
  -2  -2  -1 47701.4 1541.19   1
  -2  -2  -1 47661.9 744.000   3
  -2  -2   0 625503. 3242.46   3
  -2  -2   0 646315. 3594.04   6
  -2  -2   1 15032.4 708.457   2
  -2  -2   1 15381.5 635.357   6
  -2  -2   1 13238.5 582.495   3
  -2  -2   2 106938. 1961.55   6
  -2  -2   2 95649.8 1729.54   3
  -2  -2   3 44518.0 1461.35   6
  -2  -1 -17 16686.0 1605.00   2
  -2  -1 -16 3196.95 673.427   2
  -2  -1 -15 4843.95 740.485   2
  -2  -1 -14 482.948 209.028   2
  -2  -1 -13 114856. 3093.44   2
  -2  -1 -12 981.596 231.607   2
  -2  -1 -11 122282. 2778.85   2
  -2  -1 -10 6067.97 560.956   2
  -2  -1  -9 18797.7 908.493   2
  -2  -1  -8 53031.7 1401.49   2
  -2  -1  -7 97567.3 1748.79   2
  -2  -1  -6 21810.7 743.112   2
  -2  -1  -5 385705. 2765.34   2
  -2  -1  -4 1398.85 109.892   5
  -2  -1  -4 1518.02 151.295   2
  -2  -1  -3 49124.3 730.447   5
  -2  -1  -3 47241.2 706.321   6
  -2  -1  -2 59096.9 865.863   6
  -2  -1  -1 125532. 1469.06   6
  -2  -1   0 843171. 5781.65   1
  -2  -1   0 999999. 5194.08   6
  -2  -1   1 126001. 1874.70   1
  -2   0 -17 2649.56 652.307   2
  -2   0 -16 51489.6 2588.89   2
  -2   0 -15 258.772 266.074   2
  -2   0 -14 16773.6 1272.44   2
  -2   0 -13 35393.9 1711.10   2
  -2   0 -12 67008.4 2203.21   2
  -2   0 -11 29812.3 1354.87   2
  -2   0 -10 71571.4 1955.06   2
  -2   0  -9 390.384 133.220   2
  -2   0  -8 45206.5 1310.34   2
  -2   0  -7 36506.0 1091.71   2
  -2   0  -6 130313. 1887.16   2
  -2   0  -5 336402. 2712.61   2
  -2   0  -5 334422. 1141.33   5
  -2   0  -4 261679. 2194.37   2
  -2   0  -3 86885.8 859.206   6
  -2   0  -2 8240.48 350.713   6
  -2   0   1 197431. 2253.97   1
  -2   1 -17 43920.9 2529.23   2
  -2   1 -16 7047.09 948.247   2
  -2   1 -15 14159.4 1266.69   2
  -2   1 -14 3673.24 573.570   2
  -2   1 -13 4761.62 630.750   2
  -2   1 -12 71385.0 2266.49   2
  -2   1 -11 46632.9 1709.88   2
  -2   1 -10 91960.6 2245.41   2
  -2   1  -9 88972.0 2044.22   2
  -2   1  -8 71475.1 1711.50   2
  -2   1  -7 14738.4 708.903   2
  -2   1  -6 234303. 2589.97   2
  -2   1  -5 721.753 138.398   2
  -2   1  -4 551462. 3416.26   2
  -2   1  -4 510233. 1995.80   4
  -2   1   7 191334. 3765.54   2
  -2   2 -16 34026.8 2092.84   2
  -2   2 -15 21546.4 1576.42   2
  -2   2 -14 15895.7 1255.17   2
  -2   2 -13 28522.6 1554.62   2
  -2   2 -12 1383.89 340.565   2
  -2   2 -11 128172. 2887.16   2
  -2   2 -10 68.2399 93.6519   2
  -2   2  -9 89889.1 2123.35   2
  -2   2  -8 13223.1 762.277   2
  -2   2  -7 8128.02 552.388   2
  -2   2  -6 69350.8 1459.54   2
  -2   2  -5 286063. 1965.28   4
  -2   2  -5 308291. 2892.95   2
  -2   2  -4 39290.0 976.228   2
  -2   2  -4 38122.5 673.300   4
  -2   2   6 66858.9 2252.90   2
  -2   2   7 1190.18 319.648   2
  -2   3 -16 89867.5 3409.93   2
  -2   3 -15 595.419 353.569   2
  -2   3 -14 41732.3 2045.77   2
  -2   3 -13 141.061 197.559   2
  -2   3 -12 16815.2 1111.37   2
  -2   3 -11 21990.9 1217.29   2
  -2   3 -10 88781.7 2286.33   2
  -2   3  -9 2026.88 331.608   2
  -2   3  -8 184426. 2905.52   2
  -2   3  -7 9754.04 618.975   2
  -2   3  -7 9361.07 621.548   3
  -2   3  -6 24000.3 914.952   2
  -2   3  -6 21264.9 397.462   5
  -2   3  -6 22777.8 667.131   4
  -2   3  -5 220962. 2584.26   2
  -2   3  -5 223343. 1996.95   4
  -2   3  -4 217059. 2421.50   2
  -2   3  -4 220349. 1898.13   4
  -2   3   5 81812.4 2570.95   2
  -2   3   6 2722.06 471.945   2
  -2   3   7 98289.3 2899.33   2
  -2   4 -16 22828.4 1716.64   2
  -2   4 -15 38961.2 2141.06   2
  -2   4 -14 1128.87 355.745   2
  -2   4 -13 52029.6 2141.41   2
  -2   4 -12 1078.69 314.427   2
  -2   4 -11 16313.3 1065.56   2
  -2   4 -10 119338. 2748.37   2
  -2   4  -9 26250.9 1201.70   2
  -2   4  -8 72160.9 1886.13   2
  -2   4  -8 72008.1 1477.09   4
  -2   4  -7 37708.2 1261.83   2
  -2   4  -7 38907.6 1017.95   4
  -2   4  -7 36035.0 1223.80   3
  -2   4  -7 35217.6 603.773   5
  -2   4  -6 47304.3 1330.19   2
  -2   4  -6 47981.3 1081.10   4
  -2   4  -6 48395.4 1340.35   3
  -2   4  -6 44156.5 729.829   5
  -2   4  -5 1869.87 265.929   3
  -2   4  -5 1585.70 228.283   2
  -2   4  -5 1609.52 192.115   4
  -2   4  -4 328855. 3144.10   2
  -2   4  -4 335748. 2649.12   4
  -2   4  -4 327663. 3148.42   3
  -2   4  -3 9465.61 522.087   3
  -2   4  -2 157472. 2089.30   3
  -2   4  -1 101198. 1759.06   3
  -2   4   0 82895.1 1683.89   3
  -2   4   1 537.996 152.799   3
  -2   4   2 120976. 2656.04   3
  -2   4   5 1984.47 423.483   2
  -2   4   5 1544.57 333.937   3
  -2   4   6 123558. 3328.64   2
  -2   5 -15 76010.5 3022.36   2
  -2   5 -14 26719.3 1676.14   2
  -2   5 -13 20210.8 1358.23   2
  -2   5 -12 16475.0 1171.50   2
  -2   5 -11 6587.63 706.526   2
  -2   5 -10 3310.81 476.078   2
  -2   5  -9 118495. 2644.27   2
  -2   5  -8 21608.5 1062.78   2
  -2   5  -8 19769.5 815.012   4
  -2   5  -7 152486. 2632.62   2
  -2   5  -7 148510. 1529.65   5
  -2   5  -6 47720.8 1391.13   3
  -2   5  -6 48131.1 1401.92   2
  -2   5  -6 44409.0 658.378   6
  -2   5  -6 44342.4 859.169   5
  -2   5  -6 51017.9 1210.82   4
  -2   5  -5 94360.1 1826.30   3
  -2   5  -5 97728.9 1895.48   2
  -2   5  -4 33295.1 1048.12   3
  -2   5  -4 32940.8 1062.96   2
  -2   5  -4 33679.6 923.406   4
  -2   5  -3 140393. 2081.16   3
  -2   5  -2 69920.8 1492.27   3
  -2   5  -1 128124. 2082.65   3
  -2   5   0 32388.5 1123.83   3
  -2   5   1 83065.0 2029.81   3
  -2   5   2 37273.7 1527.51   3
  -2   5   3 63524.2 2129.07   3
  -2   5   4 221105. 4155.66   3
  -2   5   5 197856. 2548.51   1
  -2   5   5 189335. 3982.20   3
  -2   5   6 20253.0 1406.30   2
  -2   6 -15 3389.39 607.486   2
  -2   6 -14 60896.8 2588.62   2
  -2   6 -13 6955.38 824.000   2
  -2   6 -12 35410.6 1749.15   2
  -2   6 -11 5434.56 644.883   2
  -2   6 -10 44612.4 1778.19   2
  -2   6  -9 31349.6 1412.10   2
  -2   6  -8 225470. 2089.17   5
  -2   6  -8 240763. 3714.76   2
  -2   6  -7 30476.4 1218.15   2
  -2   6  -7 28784.2 607.412   6
  -2   6  -7 28645.4 762.884   5
  -2   6  -7 31053.9 1071.37   4
  -2   6  -6 98390.0 2042.46   3
  -2   6  -6 98872.1 2098.85   2
  -2   6  -6 104663. 1891.68   4
  -2   6  -6 91578.2 1389.74   5
  -2   6  -6 91983.5 1163.95   6
  -2   6  -5 377.954 128.709   2
  -2   6  -5 124.131 79.6239   3
  -2   6  -5 191.936 95.9159   4
  -2   6  -5 144.653 68.6091   5
  -2   6  -4 1220.76 214.271   2
  -2   6  -4 952.166 189.349   3
  -2   6  -3 38014.6 1154.89   3
  -2   6  -2 74126.6 1640.25   3
  -2   6  -1 97733.9 1923.06   3
  -2   6   0 445988. 4449.10   3
  -2   6   1 56226.7 1755.31   3
  -2   6   2 50830.8 1858.97   3
  -2   6   3 122598. 3062.06   3
  -2   6   4 1024.96 338.822   3
  -2   6   5 144385. 3573.14   3
  -2   6   5 155709. 2607.39   1
  -2   6   6 45233.6 2137.85   2
  -2   6   6 33955.7 1158.14   1
  -2   7 -14 17308.3 1384.88   2
  -2   7 -13 95853.4 3144.88   2
  -2   7 -12 6598.71 777.565   2
  -2   7 -11 40330.7 1828.44   2
  -2   7 -10 10523.3 884.653   2
  -2   7  -9 2842.40 466.485   2
  -2   7  -8 43361.4 1631.95   2
  -2   7  -8 39892.6 985.542   5
  -2   7  -7 61953.8 1808.52   2
  -2   7  -7 59334.6 1012.86   6
  -2   7  -7 58313.2 1218.27   5
  -2   7  -6 15970.4 547.904   6
  -2   7  -6 16856.8 889.024   2
  -2   7  -6 15499.2 626.882   5
  -2   7  -5 91491.4 1994.98   2
  -2   7  -5 88229.1 1562.17   5
  -2   7  -4 33912.7 1188.24   3
  -2   7  -4 33670.8 1178.96   2
  -2   7  -3 5464.12 469.057   3
  -2   7  -2 313327. 3646.68   3
  -2   7  -1 9177.34 627.337   3
  -2   7   0 226069. 3397.75   3
  -2   7   1 35164.0 1476.45   3
  -2   7   2 12524.3 951.717   3
  -2   7   3 4540.04 597.353   3
  -2   7   4 68326.0 2463.18   3
  -2   7   6 242050. 5073.92   2
  -2   7   6 223355. 3472.08   1
  -2   8 -13 61909.5 2584.21   2
  -2   8 -12 36820.9 1882.77   2
  -2   8 -11 10445.5 943.650   2
  -2   8 -10 17996.1 1200.74   2
  -2   8  -9 4018.97 528.724   2
  -2   8  -8 4277.42 310.084   6
  -2   8  -8 4551.63 364.795   5
  -2   8  -8 4842.35 555.467   2
  -2   8  -7 182849. 2022.26   6
  -2   8  -7 184758. 3224.81   2
  -2   8  -7 180668. 2351.77   5
  -2   8  -6 13867.8 854.934   2
  -2   8  -6 13018.4 550.402   6
  -2   8  -6 12759.0 618.163   5
  -2   8  -5 153490. 2674.05   2
  -2   8  -5 150265. 2182.70   5
  -2   8  -4 4011.23 430.282   3
  -2   8  -4 4009.51 421.166   2
  -2   8  -4 3692.97 367.032   5
  -2   8  -3 15053.6 822.104   3
  -2   8  -3 14080.1 769.476   2
  -2   8  -2 15183.3 830.360   3
  -2   8  -1 68134.4 1820.72   3
  -2   8   0 1202.18 252.779   3
  -2   8   1 228435. 4014.04   3
  -2   8   2 14160.3 1080.30   3
  -2   8   3 70284.8 2464.80   3
  -2   8   6 98062.7 2556.01   1
  -2   8   7 75921.0 2131.80   1
  -2   9 -13 536.450 195.500   2
  -2   9 -12 83049.8 2904.65   2
  -2   9 -11 10509.1 969.717   2
  -2   9 -10 42177.7 1906.88   2
  -2   9  -9 470.428 214.331   2
  -2   9  -8 14735.9 629.256   6
  -2   9  -8 16287.0 1064.18   2
  -2   9  -7 20647.2 1121.00   2
  -2   9  -7 20237.9 736.582   6
  -2   9  -6 123181. 2594.56   2
  -2   9  -6 120268. 1843.67   6
  -2   9  -5 3098.26 409.292   2
  -2   9  -5 2962.80 298.489   6
  -2   9  -4 104424. 2303.31   3
  -2   9  -4 100565. 2207.73   2
  -2   9  -3 1236.68 256.263   2
  -2   9  -3 1742.09 261.157   3
  -2   9  -2 34911.1 1336.67   3
  -2   9  -1 36320.2 1435.09   3
  -2   9   0 98187.1 2566.54   3
  -2   9   1 87343.8 2616.78   3
  -2   9   2 89685.9 2836.94   3
  -2   9   3 7216.84 828.454   3
  -2   9   6 16137.7 1119.43   1
  -2   9   7 105363. 2880.34   1
  -2  10 -12 12340.8 1145.78   2
  -2  10 -11 61431.1 2452.44   2
  -2  10 -10-174.996 211.369   2
  -2  10  -9 26140.8 1458.96   2
  -2  10  -8 3333.73 498.347   2
  -2  10  -7 17281.1 745.458   6
  -2  10  -7 17420.7 1075.45   2
  -2  10  -6 55492.1 1805.03   2
  -2  10  -6 53822.5 1329.73   6
  -2  10  -5 81271.9 2122.63   2
  -2  10  -5 75664.0 1636.20   6
  -2  10  -4 35126.1 1357.49   2
  -2  10  -3 46856.6 1514.07   2
  -2  10  -3 48482.5 1683.77   3
  -2  10  -2 14763.0 925.466   3
  -2  10  -2 13766.7 805.247   2
  -2  10  -1 729.722 230.733   3
  -2  10   0 67799.0 2279.79   3
  -2  10   1 26503.7 1509.13   3
  -2  10   2 89840.6 2867.74   3
  -2  11 -11 27533.7 1668.72   2
  -2  11 -10 45533.0 2084.50   2
  -2  11  -9 7292.34 784.831   2
  -2  11  -8 15135.3 1099.14   2
  -2  11  -7 27973.4 1031.67   6
  -2  11  -7 30556.9 1489.05   2
  -2  11  -6 490.890 190.368   2
  -2  11  -6 560.711 145.014   6
  -2  11  -5 96205.5 2414.17   2
  -2  11  -5 91555.4 1954.68   6
  -2  11  -4 10459.8 762.835   2
  -2  11  -3 60911.5 1818.91   2
  -2  11  -2 43961.3 1508.48   2
  -2  11  -1 19637.1 1236.29   3
  -2  12 -10 44891.0 2121.52   2
  -2  12  -9 1354.90 370.705   2
  -2  12  -8 25839.6 1483.20   2
  -2  12  -7 2699.22 457.837   2
  -2  12  -6 30508.7 1463.55   2
  -2  12  -6 29626.4 1154.50   6
  -2  12  -5 1448.44 315.146   2
  -2  12  -5 1496.60 255.585   6
  -2  12  -4 80722.3 1968.97   6
  -2  12  -4 84885.1 2264.52   2
  -2  12  -3 185.483 83.4915   2
  -2  12  -2 67420.6 1922.71   2
  -2  12  -1 280.768 152.927   2
  -2  13 -10 6092.40 821.650   2
  -2  13  -9 65587.5 2545.28   2
  -2  13  -8 560.617 282.055   2
  -2  13  -7 46167.5 1963.55   2
  -2  13  -6 679.769 177.135   6
  -2  13  -6 886.347 278.118   2
  -2  13  -5 6222.54 666.800   2
  -2  13  -5 6592.67 580.600   6
  -2  13  -4 48053.3 1758.73   2
  -2  13  -4 47860.0 1600.48   6
  -2  13  -3 25858.0 1284.65   2
  -2  13  -2 15985.1 976.580   2
  -2  13  -1 33770.4 1399.69   2
  -2  13   0 406.667 132.969   2
  -2  14  -9 32422.2 1842.93   2
  -2  14  -8 21895.3 1459.02   2
  -2  14  -7 4374.62 629.401   2
  -2  14  -6 6950.09 764.935   2
  -2  14  -5 4316.15 502.934   6
  -2  14  -5 4471.80 588.500   2
  -2  14  -4 162.353 110.722   6
  -2  14  -4-77.0802 165.202   2
  -2  14  -3 51741.5 1876.55   2
  -2  14  -3 46309.2 1691.40   6
  -2  14  -2 29960.2 1362.99   2
  -2  14  -1 34072.6 1446.65   2
  -2  14   0 16189.2 999.520   2
  -2  14   1 19535.3 1080.08   2
  -2  15  -7 11094.7 1046.73   2
  -2  15  -6 8882.60 883.353   2
  -2  15  -5 3145.18 492.671   2
  -2  15  -4 18906.7 1206.20   2
  -2  15  -4 17417.1 1102.80   6
  -2  15  -3 7397.58 700.248   6
  -2  15  -3 7805.90 732.821   2
  -2  15  -2 55502.2 1931.76   2
  -2  15  -2 50017.5 1927.52   6
  -2  15  -1 532.120 155.234   2
  -2  15   0 29112.5 1362.58   2
  -2  16  -3 11625.1 946.709   6
  -2  16  -2 6348.42 712.328   6
  -2  16  -1 39742.1 1800.55   6
  -2  17  -1 18348.0 1293.55   6
  -1 -16  -7 4217.45 622.120   4
  -1 -16  -6 9066.61 916.657   4
  -1 -16  -5 18713.8 1282.43   4
  -1 -16  -4 13853.1 1107.87   4
  -1 -15 -10 33542.0 1806.32   4
  -1 -15  -9 15501.1 1210.17   4
  -1 -15  -8 18560.9 1291.97   4
  -1 -15  -7 5772.22 711.777   4
  -1 -15  -6 5634.32 675.432   4
  -1 -15  -5 4143.21 587.020   4
  -1 -15  -4 33271.4 1613.91   4
  -1 -15  -3 32.0751 139.211   4
  -1 -14 -11 14410.3 1171.48   4
  -1 -14 -10 2201.36 454.468   4
  -1 -14  -9 34317.8 1743.96   4
  -1 -14  -8 167.256 182.988   4
  -1 -14  -7 19604.9 1234.49   4
  -1 -14  -6 284.234 196.790   4
  -1 -14  -5 17586.4 1118.28   4
  -1 -14  -4 17229.0 1109.29   4
  -1 -14  -3 53062.4 1942.20   4
  -1 -13 -13-45.0607 117.799   4
  -1 -13 -12 6125.65 778.455   4
  -1 -13 -11 2392.18 469.815   4
  -1 -13 -10 8252.74 818.698   4
  -1 -13  -9 17778.6 1194.35   4
  -1 -13  -8 53693.8 2005.09   4
  -1 -13  -7 4425.42 567.989   4
  -1 -13  -6 30645.5 1440.48   4
  -1 -13  -5 8445.02 760.689   4
  -1 -13  -4 10609.5 815.123   4
  -1 -13  -3 53076.0 1842.66   4
  -1 -13  -2 27809.5 1337.36   4
  -1 -12 -12 3633.46 819.896   3
  -1 -12 -11 7755.77 1103.16   3
  -1 -12 -10 12954.3 1308.33   3
  -1 -12 -10 11542.6 938.796   4
  -1 -12  -9 5511.82 776.496   3
  -1 -12  -9 5789.27 623.034   4
  -1 -12  -8 63490.0 2076.72   4
  -1 -12  -8 58303.9 2326.95   3
  -1 -12  -7 18701.9 1178.29   3
  -1 -12  -7 19433.1 1127.84   4
  -1 -12  -6 40230.9 1492.21   3
  -1 -12  -6 43190.1 1640.64   4
  -1 -12  -5 5701.55 484.080   3
  -1 -12  -5 4815.90 544.755   4
  -1 -12  -4 35504.0 975.669   3
  -1 -12  -4 34958.7 1408.72   4
  -1 -12  -3 1264.10 148.614   3
  -1 -12  -3 1591.41 295.870   4
  -1 -12  -2 38273.7 607.017   3
  -1 -12  -2 62870.4 1864.38   4
  -1 -11 -14 7751.02 1209.00   3
  -1 -11 -13 39008.8 2542.65   3
  -1 -11 -12 11148.9 1313.89   3
  -1 -11 -11 11379.2 1252.46   3
  -1 -11 -10-19.6823 276.226   3
  -1 -11  -9 28298.6 1819.85   3
  -1 -11  -8 347.299 140.743   3
  -1 -11  -8 718.877 234.513   4
  -1 -11  -7 128513. 2728.85   4
  -1 -11  -7 117165. 3112.10   3
  -1 -11  -6 1681.19 303.929   4
  -1 -11  -6 1556.93 303.029   3
  -1 -11  -5 74283.5 1819.15   3
  -1 -11  -5 76584.4 2036.63   4
  -1 -11  -4 6135.08 446.609   3
  -1 -11  -4 5807.54 560.160   4
  -1 -11  -3 11247.2 464.845   3
  -1 -11  -3 11610.8 757.361   4
  -1 -11  -2 1797.33 138.681   3
  -1 -11  -2 1877.52 294.574   4
  -1 -11  -1 65504.3 1810.62   4
  -1 -10 -15-16.7085 310.259   3
  -1 -10 -14 13194.2 1450.43   3
  -1 -10 -13 2620.17 573.193   3
  -1 -10 -12 62032.3 2973.62   3
  -1 -10 -11 818.027 396.474   3
  -1 -10 -10 43066.8 2335.01   3
  -1 -10  -9 367.549 279.779   3
  -1 -10  -8 67669.1 2604.01   3
  -1 -10  -7 36134.0 1783.84   3
  -1 -10  -7 35519.2 1364.97   4
  -1 -10  -6 65667.1 2112.87   3
  -1 -10  -6 73451.2 1923.53   4
  -1 -10  -5 20295.8 1017.33   3
  -1 -10  -5 21491.5 1002.51   4
  -1 -10  -4 22791.8 874.507   3
  -1 -10  -4 21946.6 1013.19   4
  -1 -10  -3 1086.82 165.301   3
  -1 -10  -3 674.940 194.252   4
  -1 -10  -2 16281.3 441.726   3
  -1 -10  -2 16642.1 845.652   4
  -1 -10  -1 79081.9 1893.68   4
  -1 -10  -1 71507.6 704.947   3
  -1  -9 -15 9105.05 1244.36   3
  -1  -9 -14 7594.83 1074.83   3
  -1  -9 -13 57312.0 2833.00   3
  -1  -9 -12 20865.8 1656.50   3
  -1  -9 -11 89545.7 3221.40   3
  -1  -9 -10 5351.11 760.467   3
  -1  -9  -9 3907.01 636.015   3
  -1  -9  -8 13384.7 1092.36   3
  -1  -9  -7 1155.87 314.646   3
  -1  -9  -6 80684.9 2421.63   3
  -1  -9  -5 69854.1 1982.91   3
  -1  -9  -5 81483.5 1854.27   4
  -1  -9  -4 57716.3 1507.41   3
  -1  -9  -4 58168.7 1550.65   4
  -1  -9  -3 56966.7 1167.48   3
  -1  -9  -3 57509.4 1493.34   4
  -1  -9  -2 26933.9 594.205   3
  -1  -9  -2 26343.1 1012.13   4
  -1  -9  -1 469.244 64.7132   3
  -1  -9  -1 254.017 106.904   4
  -1  -8 -16 36154.8 2395.55   3
  -1  -8 -15 8503.85 1136.33   3
  -1  -8 -14 7049.58 1042.99   3
  -1  -8 -13 35698.8 2148.48   3
  -1  -8 -12 11352.1 1177.17   3
  -1  -8 -11 47650.0 2311.17   3
  -1  -8 -10 37890.6 1977.78   3
  -1  -8  -9 15405.7 1188.70   3
  -1  -8  -8 17358.2 1210.69   3
  -1  -8  -7 74962.1 2362.92   3
  -1  -8  -6 884.752 224.360   3
  -1  -8  -5 208817. 3506.44   3
  -1  -8  -4 7780.87 573.419   3
  -1  -8  -4 7653.63 527.904   4
  -1  -8  -3 111061. 1761.57   3
  -1  -8  -3 116218. 2036.20   4
  -1  -8  -2 324.292 68.2385   3
  -1  -8  -2 548.906 146.194   4
  -1  -8  -1 25636.8 426.142   3
  -1  -8  -1 25728.8 943.606   4
  -1  -7 -16 24084.1 1923.66   3
  -1  -7 -15 7424.95 1077.69   3
  -1  -7 -14 9869.59 1117.11   3
  -1  -7 -13 5009.12 784.745   3
  -1  -7 -12 61797.8 2596.96   3
  -1  -7 -11 1165.58 291.741   3
  -1  -7 -10 137940. 3520.46   3
  -1  -7  -9 994.914 317.830   3
  -1  -7  -8 55538.6 1997.62   3
  -1  -7  -7 22849.9 1217.64   3
  -1  -7  -6 44038.4 1662.90   3
  -1  -7  -5 44958.5 1532.07   3
  -1  -7  -4 193310. 3002.89   3
  -1  -7  -4 210074. 2517.37   4
  -1  -7  -3 531.621 138.954   4
  -1  -7  -3 482.654 103.210   3
  -1  -7  -2 110052. 1305.17   3
  -1  -7  -2 109262. 1785.75   4
  -1  -7  -1 18993.0 350.628   3
  -1  -7   3 51235.9 1218.75   2
  -1  -7   4 85306.8 1716.25   2
  -1  -7   4 78117.8 1549.86   5
  -1  -7   5 32035.0 1145.98   2
  -1  -7   5 29988.7 973.687   5
  -1  -7   6 1920.03 253.083   5
  -1  -7   7 80013.4 1650.91   5
  -1  -7   8 21955.0 867.751   5
  -1  -6 -16 386.052 322.582   3
  -1  -6 -15 65938.1 2974.89   3
  -1  -6 -14 4239.48 730.516   3
  -1  -6 -13 37135.0 2014.40   3
  -1  -6 -12 14274.3 1179.88   3
  -1  -6 -11 57558.7 2276.36   3
  -1  -6 -10 53739.4 2085.53   3
  -1  -6  -9 90493.6 2561.43   3
  -1  -6  -8 518.125 216.183   3
  -1  -6  -7 48030.2 1662.57   3
  -1  -6  -6 16094.6 916.022   3
  -1  -6  -5 28087.0 1128.31   3
  -1  -6  -4 181455. 2669.27   3
  -1  -6  -3 151990. 1945.30   4
  -1  -6  -3 138226. 2138.98   3
  -1  -6  -2 77717.3 1179.21   3
  -1  -6  -2 82337.3 1420.91   4
  -1  -6  -1 77749.1 691.617   3
  -1  -6   2 188627. 1994.01   2
  -1  -6   2 181244. 2162.30   5
  -1  -6   3 9902.90 511.766   2
  -1  -6   3 9913.63 506.240   5
  -1  -6   4 148300. 2185.85   2
  -1  -6   4 133898. 1882.81   5
  -1  -6   5 17076.9 812.579   2
  -1  -6   5 15198.5 639.948   5
  -1  -6   6 42284.9 1091.69   6
  -1  -6   6 42417.3 1080.08   5
  -1  -6   7 10847.5 568.004   6
  -1  -6   7 11531.4 574.757   5
  -1  -6   8 98954.8 1765.22   6
  -1  -6   8 106459. 1764.31   5
  -1  -6   9 3554.57 328.725   6
  -1  -6   9 3937.17 343.284   5
  -1  -6  10 81487.3 1596.12   5
  -1  -5 -16 31424.6 2094.68   3
  -1  -5 -15 18723.6 1550.17   3
  -1  -5 -14 48889.5 2345.47   3
  -1  -5 -13 2921.67 548.995   3
  -1  -5 -13 3196.42 575.680   1
  -1  -5 -12 18289.6 1291.38   3
  -1  -5 -12 21941.7 1485.74   1
  -1  -5 -11 55767.9 2167.73   3
  -1  -5 -11 66824.4 2550.53   1
  -1  -5 -10 23733.7 1329.44   3
  -1  -5 -10 26955.6 1576.62   1
  -1  -5  -9 99818.8 2609.02   3
  -1  -5  -9 113690. 3141.14   1
  -1  -5  -8 110212. 2559.94   3
  -1  -5  -8 119579. 3106.26   1
  -1  -5  -7 54162.4 1684.75   3
  -1  -5  -7 57371.6 2070.05   1
  -1  -5  -6 16131.7 861.281   3
  -1  -5  -5 128383. 2234.31   3
  -1  -5  -4 5056.13 390.720   3
  -1  -5  -3 437357. 3426.25   3
  -1  -5  -2 42456.4 933.612   3
  -1  -5  -2 47719.9 982.426   4
  -1  -5   1 72037.8 1025.11   2
  -1  -5   2 40897.4 881.356   2
  -1  -5   2 38782.5 910.001   5
  -1  -5   3 210656. 2262.74   2
  -1  -5   3 208149. 2099.17   6
  -1  -5   3 204505. 2101.12   5
  -1  -5   4 1082.44 179.515   2
  -1  -5   4 1227.24 162.051   5
  -1  -5   5 188942. 2153.23   6
  -1  -5   5 181468. 2059.34   5
  -1  -5   6 253.854 120.338   2
  -1  -5   6 282.415 88.2742   6
  -1  -5   6 187.322 72.0330   5
  -1  -5   7 18479.3 727.120   6
  -1  -5   7 19074.5 699.356   5
  -1  -5   8 23944.7 796.803   5
  -1  -5   8 23491.8 861.297   6
  -1  -5   9 68046.2 1529.10   6
  -1  -5   9 71905.8 1380.53   5
  -1  -5  10 22171.7 888.044   6
  -1  -5  10 26735.7 851.982   5
  -1  -5  11 62347.0 1293.97   5
  -1  -4 -16 26546.0 1887.35   3
  -1  -4 -15 22889.6 1658.55   3
  -1  -4 -14 37726.0 2027.17   3
  -1  -4 -14 31565.1 2062.49   2
  -1  -4 -13 52190.5 2286.07   3
  -1  -4 -13 44716.8 2325.64   2
  -1  -4 -12 28576.9 1596.63   3
  -1  -4 -12 26660.0 1683.45   2
  -1  -4 -11 596.718 241.339   2
  -1  -4 -11 707.888 284.679   1
  -1  -4 -10 118169. 3075.88   2
  -1  -4 -10 155903. 4232.85   1
  -1  -4  -9 15211.9 1050.46   2
  -1  -4  -9 18171.9 1362.99   1
  -1  -4  -8 122839. 3406.75   1
  -1  -4  -8 107279. 2562.40   2
  -1  -4  -7 34379.4 1706.57   1
  -1  -4  -7 32295.7 1288.81   2
  -1  -4  -6 95342.6 2049.35   2
  -1  -4  -6 96314.2 2654.69   1
  -1  -4  -5 440.219 193.400   1
  -1  -4  -5 269.464 129.331   2
  -1  -4  -4 201652. 3282.63   1
  -1  -4  -2 239897. 1942.81   4
  -1  -4  -2 236890. 1916.26   3
  -1  -4   0 125254. 986.840   2
  -1  -4   1 20733.7 505.084   2
  -1  -4   2 90615.9 1265.16   6
  -1  -4   2 89547.4 1250.82   2
  -1  -4   2 86552.1 1229.47   5
  -1  -4   3 219046. 2070.73   6
  -1  -4   3 212207. 2016.21   5
  -1  -4   3 217089. 2265.86   2
  -1  -4   4 214539. 2160.77   6
  -1  -4   4 214590. 2533.16   2
  -1  -4   5 82437.7 1349.78   5
  -1  -4   5 83489.3 1420.17   6
  -1  -4   6 76410.3 1446.49   6
  -1  -4   6 76138.5 1359.68   5
  -1  -4   7 20360.0 791.726   6
  -1  -4   7 20973.2 729.428   5
  -1  -4   8 9298.89 566.334   6
  -1  -4   8 10125.0 520.823   5
  -1  -4   9 83415.4 1785.90   6
  -1  -4   9 91144.0 1567.24   5
  -1  -4  10 22598.3 954.802   6
  -1  -4  10 25934.2 830.954   5
  -1  -4  11 78059.2 1433.33   5
  -1  -4  12 21536.9 711.615   5
  -1  -3 -17 11126.6 1368.54   2
  -1  -3 -16-590.275 438.240   3
  -1  -3 -16 159.828 172.830   2
  -1  -3 -15 83911.1 3155.33   3
  -1  -3 -15 73681.5 3307.89   2
  -1  -3 -14 62.9636 243.080   3
  -1  -3 -14 641.034 334.975   1
  -1  -3 -14 257.005 293.143   2
  -1  -3 -13 99965.9 3708.99   1
  -1  -3 -13 72859.8 2799.55   2
  -1  -3 -12 2741.69 529.266   2
  -1  -3 -11 15784.1 1149.23   2
  -1  -3 -10 3471.98 480.440   2
  -1  -3  -9 73680.1 2088.47   2
  -1  -3  -8 13171.2 817.893   2
  -1  -3  -7 372504. 3965.52   2
  -1  -3  -6 1903.87 398.395   1
  -1  -3  -6 1982.18 267.813   2
  -1  -3  -5 126986. 1880.94   2
  -1  -3  -5 126591. 2991.24   1
  -1  -3  -4 47107.5 1662.30   1
  -1  -3  -4 47661.4 999.527   2
  -1  -3  -3 85834.2 1135.84   2
  -1  -3  -3 79249.0 1930.00   1
  -1  -3   0 1873.97 109.642   2
  -1  -3   1 173511. 1569.85   6
  -1  -3   1 165287. 1403.50   2
  -1  -3   2 35876.6 756.035   6
  -1  -3   2 36067.8 799.312   2
  -1  -3   3 617.015 106.714   5
  -1  -3   3 1172.48 141.944   6
  -1  -3   4 224599. 2098.09   5
  -1  -3   4 227609. 2270.62   6
  -1  -3   5 15279.5 578.345   5
  -1  -3   5 14854.1 634.109   6
  -1  -3   6 142009. 2151.53   6
  -1  -3   6 144055. 1860.36   5
  -1  -3   7 38374.6 1209.53   6
  -1  -3   7 38342.2 998.131   5
  -1  -3   8 35968.7 1263.98   6
  -1  -3   8 38301.4 1033.24   5
  -1  -3   9 836.541 197.944   6
  -1  -3   9 1050.67 172.476   5
  -1  -3  10 87517.2 1575.06   5
  -1  -3  10 77704.3 1973.25   6
  -1  -3  11 1330.84 180.898   5
  -1  -3  11 1312.41 261.689   6
  -1  -3  12 72366.4 1377.27   5
  -1  -2 -17 752.377 377.526   2
  -1  -2 -16 6103.64 921.760   3
  -1  -2 -16 4368.60 824.716   2
  -1  -2 -15 9467.27 1043.54   3
  -1  -2 -15 8360.21 1057.85   2
  -1  -2 -14 50607.7 2402.77   2
  -1  -2 -13 2891.03 549.086   2
  -1  -2 -12 109190. 3064.93   2
  -1  -2 -11 667.476 224.422   2
  -1  -2 -10 34219.4 1487.66   2
  -1  -2  -9 124011. 2604.51   2
  -1  -2  -8 22520.3 1018.61   2
  -1  -2  -7 372855. 3738.45   2
  -1  -2  -6 77318.1 1539.21   2
  -1  -2  -5 17495.8 637.011   2
  -1  -2  -4 36254.2 777.536   2
  -1  -2  -3 20540.2 1007.25   1
  -1  -2  -3 20131.4 455.701   2
  -1  -2  -2 195603. 2784.06   1
  -1  -2  -2 195382. 968.878   2
  -1  -2  -1 665944. 4445.52   1
  -1  -2   0 126522. 1154.20   6
  -1  -2   1 405202. 2266.87   6
  -1  -2   2 3410.88 241.681   6
  -1  -2   3 60954.6 1194.52   6
  -1  -2   4 10816.7 596.404   6
  -1  -2  11 62270.1 2116.31   6
  -1  -2  12 11653.3 593.629   5
  -1  -1 -17 17055.4 1681.80   2
  -1  -1 -16 1529.29 437.917   3
  -1  -1 -16 1237.13 438.466   2
  -1  -1 -15 21285.3 1648.17   2
  -1  -1 -14 47908.1 2284.83   2
  -1  -1 -13 48114.4 2139.20   2
  -1  -1 -12 75313.9 2504.99   2
  -1  -1 -11 25925.6 1360.08   2
  -1  -1 -10 15834.3 983.807   2
  -1  -1  -9 11964.9 781.933   2
  -1  -1  -8 45860.5 1416.42   2
  -1  -1  -7 32844.7 1072.68   2
  -1  -1  -6 291600. 2868.43   2
  -1  -1  -5 151695. 1830.24   2
  -1  -1  -4 82378.0 1150.40   2
  -1  -1  -3 3640.53 203.221   2
  -1  -1  -2 507339. 1793.11   2
  -1  -1   1 37729.3 828.427   6
  -1   0 -17 25791.9 2028.47   2
  -1   0 -16 4781.45 821.358   2
  -1   0 -15 18818.8 1510.08   2
  -1   0 -14-100.127 151.426   2
  -1   0 -13 77159.6 2677.09   2
  -1   0 -12 2646.39 474.920   2
  -1   0 -11 92976.6 2525.90   2
  -1   0 -10 22073.0 1148.71   2
  -1   0  -9 53822.4 1670.56   2
  -1   0  -8 7285.36 559.089   2
  -1   0  -7 381906. 3671.70   2
  -1   0  -6 61291.5 1326.15   2
  -1   0  -5 241549. 2370.55   2
  -1   0  -4 725.313 114.106   2
  -1   0  -3 10010.2 348.507   2
  -1   0  -2 3428.95 176.372   2
  -1   1 -17-261.398 361.000   2
  -1   1 -16 26807.0 1939.74   2
  -1   1 -15 1844.31 456.777   2
  -1   1 -14 16065.9 1316.92   2
  -1   1 -13 12833.9 1086.00   2
  -1   1 -12 106756. 2901.20   2
  -1   1 -11 21047.9 1213.53   2
  -1   1 -10 184554. 3307.78   2
  -1   1  -9 7324.56 602.248   2
  -1   1  -8 1546.24 254.467   2
  -1   1  -7 9502.69 588.653   2
  -1   1  -6 25429.2 872.180   2
  -1   1  -5 88154.4 1469.91   2
  -1   1  -4 70015.2 1150.14   2
  -1   1  -3 387379. 2377.29   2
  -1   1  -2 298665. 1323.53   4
  -1   1   7 590639. 5644.82   2
  -1   1   8 1991.51 350.742   2
  -1   2 -16 8864.57 1110.38   2
  -1   2 -15 60923.7 2725.81   2
  -1   2 -14 10797.0 1094.40   2
  -1   2 -13 18592.3 1302.23   2
  -1   2 -12 61663.6 2222.26   2
  -1   2 -11 74828.6 2288.26   2
  -1   2 -10 13698.4 908.809   2
  -1   2  -9 88023.9 2143.38   2
  -1   2  -8 1723.57 283.234   2
  -1   2  -7 717.710 171.557   2
  -1   2  -6 221692. 2663.74   2
  -1   2  -5 948.060 173.530   2
  -1   2  -4 519073. 3275.04   2
  -1   2  -4 519228. 1662.52   5
  -1   2  -3 103698. 1342.56   2
  -1   2  -2 254510. 1610.32   4
  -1   2   5 858.601 225.771   2
  -1   2   6 112897. 2449.79   2
  -1   2   7 199152. 3396.56   2
  -1   2   8 115349. 2681.06   2
  -1   3 -16 26146.9 1911.24   2
  -1   3 -15 17786.1 1473.42   2
  -1   3 -14 36604.7 1978.48   2
  -1   3 -13 10088.0 967.488   2
  -1   3 -12-196.970 191.835   2
  -1   3 -11 112877. 2828.06   2
  -1   3 -10 8658.04 732.703   2
  -1   3  -9 133552. 2688.22   2
  -1   3  -8 9526.87 666.500   2
  -1   3  -7 65371.2 1615.87   2
  -1   3  -7 65185.6 1571.94   3
  -1   3  -6 31771.3 1025.05   3
  -1   3  -6 31728.0 1043.66   2
  -1   3  -5 155223. 2054.82   3
  -1   3  -5 155113. 2114.14   2
  -1   3  -4 35166.8 893.022   3
  -1   3  -4 35502.7 923.478   2
  -1   3  -4 34504.5 565.839   5
  -1   3  -4 35089.3 479.741   6
  -1   3  -3 405073. 2874.52   2
  -1   3  -3 402948. 2464.34   4
  -1   3  -2 73152.0 1031.65   4
  -1   3   4 1799.74 316.993   2
  -1   3   5 72104.9 2019.53   2
  -1   3   6 66902.9 1980.75   2
  -1   3   7 14123.4 921.540   2
  -1   3   8 184440. 3508.18   2
  -1   4 -16 56358.0 2851.81   2
  -1   4 -15 13578.7 1299.37   2
  -1   4 -14 41562.6 2124.87   2
  -1   4 -13 941.559 317.331   2
  -1   4 -12 35914.4 1722.81   2
  -1   4 -11 31832.2 1504.50   2
  -1   4 -10 95856.1 2481.46   2
  -1   4  -9 2329.54 369.654   2
  -1   4  -8 49681.5 1548.25   2
  -1   4  -7 17478.5 835.266   3
  -1   4  -7 17168.2 855.023   2
  -1   4  -6 80902.9 1663.05   3
  -1   4  -6 78673.2 1703.72   2
  -1   4  -5 105011. 1732.41   3
  -1   4  -5 102330. 1162.42   5
  -1   4  -5 100522. 1759.63   2
  -1   4  -5 99021.1 1017.38   6
  -1   4  -5 104915. 1587.51   4
  -1   4  -4 156890. 1286.17   6
  -1   4  -4 156150. 1944.76   3
  -1   4  -4 157621. 2040.62   2
  -1   4  -4 150330. 1413.29   5
  -1   4  -4 163594. 1864.88   4
  -1   4  -3 208488. 2199.91   2
  -1   4  -3 206740. 2021.49   4
  -1   4  -2 201770. 1980.29   3
  -1   4  -2 221128. 2061.34   4
  -1   4  -1 12900.8 508.328   3
  -1   4   0 2595.14 243.967   3
  -1   4   1 143433. 2245.83   3
  -1   4   2 14609.9 797.820   3
  -1   4   3 337510. 4121.21   3
  -1   4   4 80863.9 2091.74   3
  -1   4   4 83397.0 1674.33   1
  -1   4   5 80947.0 2246.12   2
  -1   4   6 35471.5 1497.92   2
  -1   4   7 142009. 3058.01   2
  -1   4   8 1183.73 277.593   2
  -1   5 -15 53844.8 2613.79   2
  -1   5 -14 1380.97 381.678   2
  -1   5 -13 32932.7 1839.84   2
  -1   5 -12 4159.83 590.803   2
  -1   5 -11 14447.4 1033.20   2
  -1   5 -10 46571.6 1760.90   2
  -1   5  -9 91520.8 2333.46   2
  -1   5  -8 55016.6 1696.75   2
  -1   5  -7 184738. 2744.36   3
  -1   5  -7 182574. 2887.92   2
  -1   5  -6 58231.4 1428.62   3
  -1   5  -6 59448.5 1552.49   2
  -1   5  -6 61132.1 1377.67   4
  -1   5  -6 57447.5 999.464   5
  -1   5  -6 57989.4 967.705   6
  -1   5  -5 20584.7 785.821   3
  -1   5  -5 20633.0 535.598   6
  -1   5  -5 20714.3 834.076   2
  -1   5  -5 20689.8 605.336   5
  -1   5  -5 21743.7 777.111   4
  -1   5  -4 171773. 2140.51   3
  -1   5  -4 173817. 2255.16   2
  -1   5  -4 171750. 1584.26   6
  -1   5  -4 168185. 1709.72   5
  -1   5  -3 1031.21 162.500   2
  -1   5  -3 705.705 134.615   3
  -1   5  -3 807.185 124.050   5
  -1   5  -2 56927.1 1128.02   3
  -1   5  -2 60613.8 1199.57   4
  -1   5  -1 44461.7 1032.79   3
  -1   5   0 20889.9 775.038   3
  -1   5   1 11274.5 661.915   3
  -1   5   2 422762. 4580.09   3
  -1   5   3 1357.38 280.107   3
  -1   5   4 345789. 4513.08   3
  -1   5   5 21375.2 1210.92   2
  -1   5   5 20379.3 968.031   1
  -1   5   6 33029.5 1534.92   2
  -1   5   7 894.002 266.179   2
  -1   5   8 16706.4 1110.86   2
  -1   6 -15 25375.0 1824.37   2
  -1   6 -14 29611.7 1884.84   2
  -1   6 -13 16285.0 1299.66   2
  -1   6 -12 26505.6 1517.32   2
  -1   6 -11 37559.0 1707.38   2
  -1   6 -10 1056.61 291.123   2
  -1   6  -9 158683. 3139.23   2
  -1   6  -8 7421.56 640.407   2
  -1   6  -7 48620.3 1425.42   3
  -1   6  -7 49900.7 1566.57   2
  -1   6  -6 60417.4 1497.26   3
  -1   6  -6 57604.6 1022.03   6
  -1   6  -6 58812.3 1137.49   5
  -1   6  -6 63578.2 1483.14   4
  -1   6  -6 63666.7 1659.93   2
  -1   6  -5 13626.1 710.043   2
  -1   6  -5 14600.4 688.749   3
  -1   6  -5 14192.5 511.877   6
  -1   6  -5 13597.4 546.454   5
  -1   6  -5 15272.8 710.834   4
  -1   6  -4 7308.75 370.982   6
  -1   6  -4 8102.15 506.917   4
  -1   6  -4 6965.70 397.233   5
  -1   6  -4 7079.92 454.783   3
  -1   6  -4 7448.46 488.407   2
  -1   6  -3 184927. 2245.21   3
  -1   6  -3 184728. 2332.05   2
  -1   6  -3 183215. 2055.93   5
  -1   6  -2 25786.0 818.293   3
  -1   6  -2 25784.6 827.858   2
  -1   6  -1 467094. 3639.93   3
  -1   6   0 1608.18 241.998   3
  -1   6   1 145259. 2589.49   3
  -1   6   2 14135.8 865.914   3
  -1   6   3 55308.8 1838.07   3
  -1   6   4 45524.8 1687.54   3
  -1   6   5 129268. 2708.59   1
  -1   6   6 4470.07 497.654   1
  -1   6   6 4870.27 612.562   2
  -1   6   7 109757. 2913.53   2
  -1   6   8 44885.4 1885.54   2
  -1   7 -14 98476.7 3447.39   2
  -1   7 -13 6308.12 802.781   2
  -1   7 -12 51511.5 2200.84   2
  -1   7 -11 6011.08 716.810   2
  -1   7 -10 10676.6 899.054   2
  -1   7  -9 337.324 99.0540   2
  -1   7  -8 106389. 2514.20   2
  -1   7  -7 423.487 118.991   5
  -1   7  -7 246.417 94.0433   6
  -1   7  -7 174.972 82.0572   2
  -1   7  -6 158075. 2514.30   3
  -1   7  -6 153780. 1860.61   6
  -1   7  -6 154510. 2040.10   5
  -1   7  -6 158358. 2726.73   2
  -1   7  -5 3293.04 347.084   3
  -1   7  -5 2842.44 343.703   2
  -1   7  -5 3277.82 268.690   6
  -1   7  -5 3287.41 296.091   5
  -1   7  -4 71555.1 1599.20   2
  -1   7  -4 72755.1 1392.35   5
  -1   7  -4 72400.6 1555.59   3
  -1   7  -4 69543.3 1271.70   6
  -1   7  -3 108513. 1840.15   3
  -1   7  -3 107152. 1868.60   2
  -1   7  -3 110935. 1769.73   5
  -1   7  -2 67040.5 1407.45   2
  -1   7  -2 67995.7 1451.19   3
  -1   7  -1 54158.5 1331.62   3
  -1   7   0 68473.5 1668.24   3
  -1   7   1 12061.2 783.935   3
  -1   7   2 64695.3 1937.01   3
  -1   7   3 86385.8 2415.53   3
  -1   7   4 55593.5 1944.80   3
  -1   7   5 260177. 4187.23   1
  -1   7   6 73844.6 2507.94   2
  -1   7   6 73399.7 2256.54   1
  -1   7   7 64313.5 2317.30   2
  -1   7   8 1954.25 410.687   2
  -1   8 -14 2250.05 468.704   2
  -1   8 -13 87683.4 3100.97   2
  -1   8 -12 397.024 254.932   2
  -1   8 -11 36083.0 1791.66   2
  -1   8 -10 2745.67 482.297   2
  -1   8  -9 20496.1 1197.72   2
  -1   8  -8 62532.5 1984.44   2
  -1   8  -7 87454.2 1556.90   6
  -1   8  -7 90669.1 1710.67   5
  -1   8  -6 55365.6 1564.88   3
  -1   8  -6 57002.8 1233.01   6
  -1   8  -6 58574.8 1374.82   5
  -1   8  -6 57485.7 1715.73   2
  -1   8  -5 48032.0 1441.97   2
  -1   8  -5 47979.0 1135.43   6
  -1   8  -5 49804.4 1415.15   3
  -1   8  -5 50494.5 1272.27   5
  -1   8  -4 2478.91 315.041   2
  -1   8  -4 2233.63 295.191   3
  -1   8  -4 2369.80 248.476   6
  -1   8  -4 2662.67 293.854   5
  -1   8  -3 9257.65 580.161   2
  -1   8  -3 9382.12 577.916   3
  -1   8  -3 9431.49 558.192   5
  -1   8  -2 57611.7 1445.31   3
  -1   8  -2 55002.3 1347.28   2
  -1   8  -2 57211.8 1383.08   5
  -1   8  -1 133045. 2265.84   3
  -1   8   0 264849. 3530.32   3
  -1   8   1 73149.9 2076.72   3
  -1   8   2 74333.2 2149.63   3
  -1   8   3 4545.54 565.979   3
  -1   8   4 71495.0 2254.56   3
  -1   8   5 4506.96 590.300   1
  -1   8   6 102731. 3081.02   2
  -1   8   6 101447. 2878.72   1
  -1   8   7 24147.0 1464.84   2
  -1   8   7 21568.3 1307.42   1
  -1   9 -13 39897.2 2141.26   2
  -1   9 -12 47597.7 2205.34   2
  -1   9 -11 19886.5 1350.52   2
  -1   9 -10 16109.6 1149.37   2
  -1   9  -9 6044.77 679.935   2
  -1   9  -8 1164.71 207.276   6
  -1   9  -8 1355.05 289.071   2
  -1   9  -7 50285.3 1250.21   6
  -1   9  -7 50130.8 1742.44   2
  -1   9  -6 32959.9 1334.11   2
  -1   9  -6 32369.5 999.451   6
  -1   9  -5 112726. 2315.52   2
  -1   9  -5 111479. 1879.11   6
  -1   9  -5 114950. 2252.78   3
  -1   9  -4 35923.8 1249.94   2
  -1   9  -4 36589.9 1218.30   3
  -1   9  -4 34214.2 1048.28   6
  -1   9  -3 60780.8 1535.63   2
  -1   9  -3 63617.2 1618.01   3
  -1   9  -2 8077.86 532.594   2
  -1   9  -2 8219.46 577.176   3
  -1   9  -1 161787. 2728.09   3
  -1   9  -1 152278. 2271.63   2
  -1   9   0 13825.6 883.501   3
  -1   9   1 108928. 2664.73   3
  -1   9   2 9690.54 801.495   3
  -1   9   3 17666.8 1134.62   3
  -1   9   4 1575.57 336.189   3
  -1   9   5 95834.2 2984.22   1
  -1   9   6 28635.3 1669.99   2
  -1   9   6 28248.3 1642.07   1
  -1   9   7 175501. 4066.52   2
  -1   9   7 172136. 3998.79   1
  -1  10 -12 65752.7 2681.07   2
  -1  10 -11 14819.3 1207.91   2
  -1  10 -10 27063.9 1527.57   2
  -1  10  -9 12262.2 974.280   2
  -1  10  -8 15562.2 799.510   6
  -1  10  -8 14763.1 1028.01   2
  -1  10  -7 4282.18 383.946   6
  -1  10  -7 3571.70 495.209   2
  -1  10  -6 107468. 1975.09   6
  -1  10  -6 110428. 2539.50   2
  -1  10  -5 3391.94 414.699   2
  -1  10  -5 3104.68 404.570   3
  -1  10  -5 3174.32 343.668   6
  -1  10  -4 102335. 2163.26   2
  -1  10  -4 101424. 1961.78   6
  -1  10  -3 190.726 112.555   2
  -1  10  -3 413.379 117.448   3
  -1  10  -3 212.211 88.8024   6
  -1  10  -2 18603.6 939.402   3
  -1  10  -2 17893.7 843.392   2
  -1  10  -1 15546.6 762.839   2
  -1  10  -1 15924.7 917.299   3
  -1  10   0 98710.8 2527.14   3
  -1  10   1 8109.57 769.405   3
  -1  10   2 108793. 2862.51   3
  -1  10   3 1637.99 366.769   3
  -1  10   4 23413.3 1369.85   3
  -1  10   6 12164.3 1109.12   2
  -1  11 -12 1063.22 325.114   2
  -1  11 -11 68075.8 2630.41   2
  -1  11 -10 881.990 294.219   2
  -1  11  -9 28396.6 1559.41   2
  -1  11  -8 1790.47 378.911   2
  -1  11  -7 6536.41 685.600   2
  -1  11  -7 7021.29 538.139   6
  -1  11  -6 45144.0 1676.83   2
  -1  11  -6 45597.7 1374.88   6
  -1  11  -5 94134.4 1993.57   6
  -1  11  -5 95711.1 2345.08   2
  -1  11  -4 14266.3 837.639   2
  -1  11  -4 14816.4 795.721   6
  -1  11  -4 15906.0 928.863   3
  -1  11  -3 69980.0 1803.14   2
  -1  11  -3 67415.7 1718.79   6
  -1  11  -3 73436.9 1958.14   3
  -1  11  -2 3920.14 412.658   2
  -1  11  -2 4910.56 518.298   3
  -1  11  -1 8813.58 594.726   2
  -1  11  -1 9842.71 786.624   3
  -1  11   0 81580.8 1760.32   2
  -1  11   0 86009.3 2515.54   3
  -1  11   1 22994.2 1311.28   3
  -1  11   2 63064.4 2261.35   3
  -1  11   3 36806.8 1743.41   3
  -1  11   4 14285.9 1095.05   3
  -1  12 -11 21038.6 1494.02   2
  -1  12 -10 33476.4 1806.67   2
  -1  12  -9 4308.02 636.494   2
  -1  12  -8 29954.9 1567.37   2
  -1  12  -7 11905.0 743.110   6
  -1  12  -7 11659.8 935.453   2
  -1  12  -6 3883.16 523.289   2
  -1  12  -6 4028.48 437.315   6
  -1  12  -5 65537.3 1782.21   6
  -1  12  -5 63966.5 1986.95   2
  -1  12  -4 26704.4 1212.13   2
  -1  12  -4 25282.6 1120.75   6
  -1  12  -3 33007.1 1287.93   2
  -1  12  -3 32461.9 1285.37   6
  -1  12  -2 7660.30 600.376   2
  -1  12  -1 25715.4 1062.10   2
  -1  12   0 555.921 160.728   2
  -1  13 -10 48818.6 2256.51   2
  -1  13  -9 17065.4 1278.83   2
  -1  13  -8 21193.6 1341.45   2
  -1  13  -7 8967.69 832.266   2
  -1  13  -6 22766.6 1108.84   6
  -1  13  -6 22467.9 1263.32   2
  -1  13  -5 2444.54 395.993   2
  -1  13  -5 2319.92 360.167   6
  -1  13  -4 45036.0 1566.86   6
  -1  13  -4 45995.4 1681.82   2
  -1  13  -3 49.4504 101.462   2
  -1  13  -3 188.037 102.790   6
  -1  13  -2 39386.6 1415.72   2
  -1  13  -2 38133.8 1471.87   6
  -1  13  -1 644.546 176.302   2
  -1  13   0 48960.2 1502.49   2
  -1  13   1 7819.56 601.085   2
  -1  14  -9 42713.9 2068.75   2
  -1  14  -8 1772.09 419.596   2
  -1  14  -7 16569.4 1169.77   2
  -1  14  -6 841.192 250.370   2
  -1  14  -5 20701.8 1221.02   2
  -1  14  -5 21800.1 1154.49   6
  -1  14  -4 21053.7 1127.18   6
  -1  14  -4 21205.5 1177.75   2
  -1  14  -3 41290.7 1612.89   6
  -1  14  -3 42852.8 1610.01   2
  -1  14  -2 15991.2 1031.44   6
  -1  14  -2 16190.2 935.156   2
  -1  14  -1 29851.9 1395.69   6
  -1  14  -1 31941.6 1284.89   2
  -1  14   0 4825.42 490.245   2
  -1  14   1 6501.07 559.134   2
  -1  14   2 21894.2 1003.38   2
  -1  15  -8 46346.8 2136.38   2
  -1  15  -7 2817.48 539.295   2
  -1  15  -6 19057.4 1259.94   2
  -1  15  -5 8033.31 781.644   2
  -1  15  -4 353.468 141.503   2
  -1  15  -4 460.309 176.043   6
  -1  15  -3 31869.3 1500.59   6
  -1  15  -3 33306.1 1483.33   2
  -1  15  -2 5949.08 667.711   6
  -1  15  -2 6690.50 625.365   2
  -1  15  -1 12766.9 968.652   6
  -1  15   0 23744.3 1337.42   6
  -1  16  -4 8746.89 830.419   6
  -1  16  -3 183.795 164.210   6
  -1  16  -2 39586.9 1761.47   6
  -1  16  -1 2859.79 509.299   6
  -1  16   0 35107.9 1717.52   6
  -1  16   1 260.313 173.516   6
  -1  17  -2 9085.01 875.710   6
  -1  17  -1 25116.5 1482.93   6
  -1  17   0 1440.21 381.373   6
   0 -16  -5 25912.7 1554.85   4
   0 -16  -4 2740.05 520.167   4
   0 -16  -3 19079.8 1318.25   4
   0 -15  -8 7953.32 900.594   4
   0 -15  -7 6245.67 754.835   4
   0 -15  -6 1801.29 394.698   4
   0 -15  -5 19699.7 1336.65   4
   0 -15  -4 20882.4 1302.45   4
   0 -15  -3 17566.9 1228.74   4
   0 -15  -2 29656.5 1585.43   4
   0 -14 -10 15507.9 1264.00   4
   0 -14  -9 9981.49 985.255   4
   0 -14  -8 10505.1 993.299   4
   0 -14  -7 8097.39 845.467   4
   0 -14  -6 20223.3 1299.17   4
   0 -14  -5 483.602 207.521   4
   0 -14  -4 62376.7 2178.77   4
   0 -14  -3 3222.74 502.034   4
   0 -14  -2 54217.3 1985.74   4
   0 -14  -1 7599.55 777.610   4
   0 -13 -10 252.555 126.897   4
   0 -13  -9 41397.7 1940.58   4
   0 -13  -8 1506.80 368.881   4
   0 -13  -7 46871.1 1974.43   3
   0 -13  -7 48207.4 1958.86   4
   0 -13  -6 172.492 149.330   3
   0 -13  -6 266.112 178.055   4
   0 -13  -5 20014.1 998.093   3
   0 -13  -5 19103.8 1168.33   4
   0 -13  -4 12892.9 713.085   3
   0 -13  -4 12362.3 938.846   4
   0 -13  -3 60775.2 1359.63   3
   0 -13  -3 60110.8 2010.10   4
   0 -13  -2 1839.08 350.444   4
   0 -13  -1 67180.4 2106.86   4
   0 -12 -13 1415.98 525.553   3
   0 -12 -12 15157.6 1648.63   3
   0 -12 -11 3947.23 733.961   3
   0 -12 -10 12635.1 1305.08   3
   0 -12  -9 7334.21 950.361   3
   0 -12  -8 45235.9 2134.40   3
   0 -12  -8 46611.0 1892.61   4
   0 -12  -7 402.127 285.536   3
   0 -12  -7 478.628 183.052   4
   0 -12  -6 40636.1 1675.37   3
   0 -12  -6 40029.7 1661.00   4
   0 -12  -5 8665.58 699.830   3
   0 -12  -5 7971.39 718.054   4
   0 -12  -4 6142.65 620.079   4
   0 -12  -4 6333.66 516.265   3
   0 -12  -3 74546.7 1539.79   3
   0 -12  -3 73151.7 2090.48   4
   0 -12  -2 65344.2 1279.28   3
   0 -12  -2 63332.9 1938.29   4
   0 -12  -1 18491.7 616.286   3
   0 -12  -1 18925.9 1053.50   4
   0 -12   0 53714.4 1786.04   4
   0 -12   0 51563.1 987.024   3
   0 -11 -14 10623.6 1368.80   3
   0 -11 -13 32492.8 2363.51   3
   0 -11 -12 2456.27 655.413   3
   0 -11 -11 4949.27 831.002   3
   0 -11 -10 2803.47 606.475   3
   0 -11  -9 18481.4 1473.96   3
   0 -11  -8 42387.3 2120.53   3
   0 -11  -7 67877.0 2438.06   3
   0 -11  -6 50848.3 1910.99   3
   0 -11  -6 51885.0 1775.00   4
   0 -11  -5 7209.07 645.455   3
   0 -11  -5 6812.94 649.054   4
   0 -11  -4 27185.5 1122.56   3
   0 -11  -4 24408.4 1168.03   4
   0 -11  -3 886.698 245.200   4
   0 -11  -3 1349.10 211.039   3
   0 -11  -2 111022. 1708.75   3
   0 -11  -2 112372. 2436.22   4
   0 -11  -1 27363.5 758.007   3
   0 -11  -1 28116.0 1205.19   4
   0 -11   0 49705.5 1629.76   4
   0 -11   0 49694.4 960.659   3
   0 -10 -15 11294.5 1432.26   3
   0 -10 -14 12590.3 1454.98   3
   0 -10 -13 24017.4 1954.76   3
   0 -10 -12 26869.2 2020.17   3
   0 -10 -11 21092.9 1758.55   3
   0 -10 -10 7123.40 967.823   3
   0 -10  -9 33189.2 2003.29   3
   0 -10  -8 412.105 249.365   3
   0 -10  -7 98993.2 3037.25   3
   0 -10  -6 2581.91 462.131   3
   0 -10  -5 31905.0 1396.43   3
   0 -10  -5 33647.6 1322.94   4
   0 -10  -4 334.962 123.824   3
   0 -10  -4 257.231 125.196   4
   0 -10  -3 20321.7 861.729   3
   0 -10  -3 17506.3 951.891   4
   0 -10  -2 1098.36 172.577   3
   0 -10  -2 802.987 204.172   4
   0 -10  -1 199018. 2045.94   3
   0 -10  -1 207319. 3051.42   4
   0 -10   0 1294.31 152.516   3
   0 -10   0 1114.50 245.551   4
   0 -10   1 116206. 1448.54   3
   0  -9 -15 2465.70 672.234   3
   0  -9 -14 44882.7 2685.47   3
   0  -9 -13 1086.95 444.904   3
   0  -9 -12 74244.5 3291.18   3
   0  -9 -11 1738.83 465.738   3
   0  -9 -10 21745.2 1637.73   3
   0  -9  -9 1446.61 414.344   3
   0  -9  -8 27038.5 1656.35   3
   0  -9  -7 3431.67 541.385   3
   0  -9  -6 166672. 3649.91   3
   0  -9  -5 3362.32 461.241   3
   0  -9  -4 54854.4 1552.85   4
   0  -9  -4 53397.9 1632.64   3
   0  -9  -3 20910.1 882.010   3
   0  -9  -3 20668.8 951.568   4
   0  -9  -2 14054.0 629.078   3
   0  -9  -2 15160.9 798.436   4
   0  -9  -1 77516.1 1270.87   3
   0  -9  -1 76228.8 1766.41   4
   0  -9   0 107861. 1391.20   3
   0  -9   0 107515. 2073.06   4
   0  -9   1 36025.8 791.113   3
   0  -9   1 38298.3 1273.19   4
   0  -8 -15 7177.54 1085.46   3
   0  -8 -14 6804.19 1015.11   3
   0  -8 -13 26536.6 1885.38   3
   0  -8 -12 11487.1 1217.50   3
   0  -8 -11 105391. 3457.70   3
   0  -8 -10 1311.38 398.762   3
   0  -8  -9 49888.8 2258.94   3
   0  -8  -8 35702.9 1875.61   3
   0  -8  -7 20362.1 1322.28   3
   0  -8  -6 154966. 3450.10   3
   0  -8  -5 43651.2 1687.85   3
   0  -8  -4 20443.8 1024.66   3
   0  -8  -3 25358.0 977.634   3
   0  -8  -3 26638.6 987.575   4
   0  -8  -2 4442.16 351.332   3
   0  -8  -1 28326.2 747.229   3
   0  -8   0 202744. 1806.50   3
   0  -8   1 68984.9 1044.69   3
   0  -7 -15-175.868 291.400   3
   0  -7 -14 11005.8 1279.31   3
   0  -7 -13 25205.3 1767.83   3
   0  -7 -12 31755.2 1955.21   3
   0  -7 -11 84398.4 3043.04   3
   0  -7 -10 58409.1 2406.78   3
   0  -7  -9 24180.3 1474.25   3
   0  -7  -8 550.295 236.820   3
   0  -7  -7 13497.5 1006.48   3
   0  -7  -6 7889.66 752.600   3
   0  -7  -5 129677. 2911.32   3
   0  -7  -4 59835.8 1779.47   3
   0  -7  -3 138807. 2365.53   3
   0  -7  -2 530.883 133.955   3
   0  -7  -1 135185. 1604.55   3
   0  -7   0 74593.8 1044.54   3
   0  -7   1 164151. 1529.58   3
   0  -6 -16 31914.1 2207.77   3
   0  -6 -15 12196.0 1304.48   3
   0  -6 -14 12946.5 1322.19   3
   0  -6 -13 720.652 292.484   3
   0  -6 -12 65535.7 2698.96   3
   0  -6 -11 4805.67 690.234   3
   0  -6 -10 103097. 3087.86   3
   0  -6  -9 43507.0 1946.88   3
   0  -6  -8 56203.4 2091.68   3
   0  -6  -7 480.755 187.244   3
   0  -6  -6 126806. 2825.48   3
   0  -6  -5 44699.8 1606.06   3
   0  -6  -4 261447. 3725.86   3
   0  -6  -3 635.407 146.417   3
   0  -6  -2 73919.3 1431.06   3
   0  -6  -1 2161.90 193.764   3
   0  -6   0 3024.76 196.997   3
   0  -6   1 48300.5 787.154   3
   0  -6   5 29664.2 1041.66   2
   0  -5 -16 235.777 329.146   3
   0  -5 -15 30931.1 2042.23   3
   0  -5 -14 13242.6 1295.95   3
   0  -5 -13 17566.0 1391.84   3
   0  -5 -12 1548.17 369.335   3
   0  -5 -11 100478. 3065.93   3
   0  -5 -10 30124.0 1593.13   3
   0  -5  -9 199186. 3921.29   3
   0  -5  -8 5166.01 597.866   3
   0  -5  -7 17336.5 1054.26   3
   0  -5  -6 20683.0 1083.19   3
   0  -5  -5 20828.7 1030.82   3
   0  -5  -4 145066. 2531.32   3
   0  -5  -3 175827. 2658.62   3
   0  -5  -2 39450.7 1047.02   3
   0  -5  -1 241450. 2026.83   3
   0  -5   0 136250. 1251.38   3
   0  -5   1 4128.34 211.756   3
   0  -5   4 145506. 2052.82   2
   0  -5   5 45521.6 1245.05   2
   0  -5   6 44082.3 1328.11   2
   0  -4 -16 45681.2 2533.59   3
   0  -4 -15 5914.75 883.070   3
   0  -4 -14 82618.0 3100.80   3
   0  -4 -13 3758.19 507.442   1
   0  -4 -13 3140.75 606.851   3
   0  -4 -12 32322.4 1493.39   1
   0  -4 -12 26307.2 1590.83   3
   0  -4 -11 41779.6 1893.32   3
   0  -4 -11 50508.9 1843.73   1
   0  -4 -10 33534.5 1621.13   3
   0  -4 -10 41320.4 1640.58   1
   0  -4  -9 45276.4 1772.60   3
   0  -4  -9 53266.6 1786.25   1
   0  -4  -8 89940.5 2371.24   3
   0  -4  -8 99522.5 2303.39   1
   0  -4  -7 786.951 225.477   3
   0  -4  -7 1230.20 241.648   1
   0  -4  -6 14709.5 853.642   3
   0  -4  -5 193154. 2930.15   3
   0  -4  -4 16474.3 800.694   3
   0  -4  -3 460328. 3961.20   3
   0  -4  -2 139694. 1954.44   3
   0  -4  -1 55835.7 945.358   3
   0  -4   0 18377.9 418.562   3
   0  -4   1 19662.9 418.968   3
   0  -4   3 349971. 2727.55   2
   0  -4   5 161157. 1573.94   5
   0  -4   6 3236.96 216.289   6
   0  -4   6 3384.51 230.327   5
   0  -4   7 34312.0 745.011   6
   0  -4   7 36976.5 776.214   5
   0  -4   8 63919.2 1089.94   6
   0  -4   8 72869.8 1079.84   5
   0  -4   9 67405.3 1148.15   6
   0  -4  10 8663.57 410.906   6
   0  -3 -16 46863.7 2550.04   3
   0  -3 -15 27420.2 1852.59   3
   0  -3 -14 29595.3 1838.41   3
   0  -3 -13 51816.8 2278.27   3
   0  -3 -13 45146.7 2368.57   2
   0  -3 -12 6414.44 782.715   3
   0  -3 -12 5623.64 821.356   2
   0  -3 -11 1432.16 335.467   3
   0  -3 -11 2039.08 430.022   1
   0  -3 -11 1506.44 428.053   2
   0  -3 -10 71624.9 2303.03   3
   0  -3 -10 71326.5 2534.24   2
   0  -3  -9 18873.4 1113.52   3
   0  -3  -9 17839.2 1204.35   2
   0  -3  -8 298385. 4196.99   3
   0  -3  -8 296531. 4577.65   2
   0  -3  -7 26786.2 1167.23   3
   0  -3  -7 26962.7 1284.02   2
   0  -3  -6 118728. 2329.93   3
   0  -3  -6 122571. 2587.96   2
   0  -3  -5 9512.90 606.327   3
   0  -3  -5 11126.0 660.171   1
   0  -3  -4 214752. 2654.74   3
   0  -3  -4 215705. 2589.78   1
   0  -3  -3 8299.97 481.877   3
   0  -3  -2 289434. 2589.28   3
   0  -3  -1 59976.9 970.568   3
   0  -3   0 239795. 1344.62   3
   0  -3   1 869.662 84.7917   3
   0  -3   3 155594. 1312.32   5
   0  -3   4 288051. 1770.22   6
   0  -3   4 280303. 1734.13   5
   0  -3   5 20605.6 507.552   6
   0  -3   5 21011.9 488.087   5
   0  -3   6 72301.7 1040.00   6
   0  -3   6 69367.6 909.172   5
   0  -3   7 3862.71 263.080   6
   0  -3   7 3754.67 213.550   5
   0  -3   8 6921.95 297.197   5
   0  -3   8 6852.46 380.632   6
   0  -3   9 83820.6 1416.57   6
   0  -3   9 83892.4 1034.42   5
   0  -3  10 64634.8 883.025   5
   0  -3  10 61156.0 1261.32   6
   0  -3  11 43023.6 1072.78   6
   0  -2 -16 696.022 365.986   3
   0  -2 -16 704.161 405.331   2
   0  -2 -15 42798.5 2237.49   3
   0  -2 -15 34732.7 2303.26   2
   0  -2 -14 6832.93 851.687   3
   0  -2 -14 5031.49 839.397   2
   0  -2 -13 85194.8 2878.95   3
   0  -2 -13 79781.4 3051.90   2
   0  -2 -12 15057.1 1164.18   3
   0  -2 -12 12923.9 1159.65   2
   0  -2 -11 34495.4 1641.31   3
   0  -2 -11 32920.4 1736.70   2
   0  -2 -10 13500.9 1046.00   2
   0  -2  -9 111908. 2785.50   2
   0  -2  -8 19354.4 1074.98   2
   0  -2  -7 129084. 2594.40   2
   0  -2  -6 8588.26 616.121   2
   0  -2  -5 72752.4 1664.45   2
   0  -2  -4 34217.9 1064.60   2
   0  -2  -4 33284.1 1101.50   1
   0  -2  -3 171170. 1987.65   3
   0  -2  -3 169645. 2146.35   2
   0  -2  -3 171998. 2117.47   1
   0  -2  -2 306927. 2378.61   3
   0  -2  -1 495957. 2715.55   3
   0  -2   0 202566. 1025.98   3
   0  -2   2 2528.91 127.563   6
   0  -2   2 2452.54 130.084   5
   0  -2   3 8666.76 262.287   6
   0  -2   3 8684.77 253.912   5
   0  -2   4 326250. 1925.62   6
   0  -2   4 322852. 1682.45   5
   0  -2   5 109772. 1345.54   6
   0  -2   5 105920. 1020.92   5
   0  -2   6 151680. 1881.34   6
   0  -2   6 140685. 1258.13   5
   0  -2   7 115943. 1197.00   5
   0  -2   7 117630. 1882.81   6
   0  -2   8 65357.8 1524.40   6
   0  -2   8 66545.2 936.634   5
   0  -2   9 643.086 153.422   6
   0  -2   9 202.250 51.0487   5
   0  -2  10 65011.6 1666.06   6
   0  -2  10 67849.0 944.786   5
   0  -2  11 279.504 58.7376   5
   0  -2  11 107.058 71.4376   6
   0  -2  12 54367.3 645.076   5
   0  -1 -17 968.554 356.631   2
   0  -1 -16 14929.3 1396.47   3
   0  -1 -16 10418.9 1321.01   2
   0  -1 -15 17376.9 1443.25   3
   0  -1 -15 15638.0 1558.87   2
   0  -1 -14 84354.5 3001.56   3
   0  -1 -14 77614.5 3116.24   2
   0  -1 -13 9343.60 932.647   3
   0  -1 -13 7980.29 923.209   2
   0  -1 -12 92792.0 2996.13   2
   0  -1 -11 2742.98 493.005   2
   0  -1 -10 10244.4 879.882   2
   0  -1  -9 7613.54 696.388   2
   0  -1  -8 226624. 3526.62   2
   0  -1  -7 238960. 3355.49   2
   0  -1  -6 281627. 3347.99   2
   0  -1  -5 84642.3 1651.80   2
   0  -1  -4 18176.5 688.400   2
   0  -1  -3 10286.9 453.976   2
   0  -1  -2 14712.6 468.118   2
   0  -1   2 176349. 1081.73   6
   0  -1  12 21266.4 522.218   5
   0   0 -16 77.4253 330.921   3
   0   0 -16 298.418 260.763   2
   0   0 -15 1045.21 356.982   3
   0   0 -15 1152.67 408.288   2
   0   0 -14 42680.7 2091.65   3
   0   0 -14 36786.3 2099.50   2
   0   0 -13 50979.7 2325.56   2
   0   0 -12 48569.5 2103.05   2
   0   0 -11 73044.2 2436.09   2
   0   0 -10 45769.4 1797.39   2
   0   0  -9 19771.6 1089.75   2
   0   0  -8 232974. 3464.97   2
   0   0  -7 19394.9 921.549   2
   0   0  -6 118142. 2055.16   2
   0   0  -5 13022.4 617.130   2
   0   0  -4 137467. 1776.90   2
   0   0  -3 9253.10 397.396   2
   0   0  -2 221963. 1551.12   2
   0   0   8 258398. 3502.07   2
   0   1 -16 7739.39 985.546   3
   0   1 -16 6544.67 1007.21   2
   0   1 -15 18192.9 1462.25   3
   0   1 -15 15861.0 1511.86   2
   0   1 -14 697.807 309.738   2
   0   1 -13 154181. 3957.48   2
   0   1 -12 28641.6 1617.29   2
   0   1 -11 115288. 3019.40   2
   0   1 -10 50472.2 1868.01   2
   0   1  -9 2180.16 379.360   2
   0   1  -8 1113.21 257.041   2
   0   1  -7 31167.2 1146.79   2
   0   1  -6 15262.1 733.451   2
   0   1  -5 392268. 3317.25   2
   0   1  -4 9456.98 458.395   2
   0   1  -3 279668. 2140.64   2
   0   1  -2 161499. 1344.13   2
   0   1   6 300139. 3222.05   2
   0   1   7 263163. 3252.41   2
   0   1   8 253009. 3437.09   2
   0   2 -16 43873.9 2375.28   3
   0   2 -16 37154.6 2383.82   2
   0   2 -15-311.453 399.968   3
   0   2 -15 383.948 293.335   2
   0   2 -14 31706.4 1933.41   2
   0   2 -13 529.078 221.692   2
   0   2 -12 96357.2 2930.60   2
   0   2 -11 452.443 219.952   2
   0   2 -10 79249.5 2303.02   2
   0   2  -9 136.191 79.4230   2
   0   2  -8 72830.6 1902.79   2
   0   2  -7 122502. 2267.44   2
   0   2  -6 142320. 2224.75   2
   0   2  -5 106231. 1753.40   2
   0   2  -4 308899. 2665.30   2
   0   2  -3 8214.58 388.022   2
   0   2  -2 2921.19 142.079   6
   0   2  -2 2482.68 136.491   5
   0   2  -2 2482.11 180.640   2
   0   2  -1 62992.3 718.938   2
   0   2  -1 62016.0 656.251   5
   0   2  -1 61806.4 742.295   4
   0   2   2 298505. 2591.88   1
   0   2   3 185590. 2007.00   2
   0   2   4 35430.7 946.668   2
   0   2   5 73336.6 1480.89   2
   0   2   6 9644.53 580.396   2
   0   2   7 135068. 2330.58   2
   0   2   8 20174.3 965.305   2
   0   3 -16 492.107 226.208   3
   0   3 -16 158.144 228.699   2
   0   3 -15 27974.1 1941.14   2
   0   3 -14-167.812 256.969   2
   0   3 -13 8862.39 962.974   2
   0   3 -12 45593.7 2013.65   2
   0   3 -11 62944.1 2202.90   2
   0   3 -10 81514.2 2384.97   2
   0   3  -9 103959. 2471.53   2
   0   3  -8 7704.73 624.417   2
   0   3  -7 3847.63 406.928   2
   0   3  -6 76705.9 1664.92   2
   0   3  -5 21546.4 801.433   2
   0   3  -4 317854. 2294.47   6
   0   3  -4 293209. 2698.70   2
   0   3  -3 159498. 1348.96   5
   0   3  -3 158485. 1756.98   2
   0   3  -3 157078. 1314.77   6
   0   3  -2 96977.1 1049.32   3
   0   3  -2 97361.5 1181.96   2
   0   3  -2 99101.0 1032.17   5
   0   3  -1 617.268 89.8882   2
   0   3  -1 501.487 79.8120   5
   0   3  -1 403.822 80.6554   4
   0   3   0 249032. 1537.13   3
   0   3   0 254898. 1810.79   4
   0   3   1 57712.0 1013.27   3
   0   3   2 338708. 2680.83   3
   0   3   3 9365.51 517.619   2
   0   3   3 8063.18 536.435   1
   0   3   4 241907. 2675.60   2
   0   3   5 11021.4 595.813   2
   0   3   6 126115. 2140.99   2
   0   3   7 28014.3 1068.87   2
   0   3   8 317009. 3887.84   2
   0   3   9 20852.4 1048.84   2
   0   4 -16 35174.9 2116.94   3
   0   4 -15 9422.42 1121.08   2
   0   4 -14 31124.9 1924.15   2
   0   4 -13 12546.3 1130.22   2
   0   4 -12 1778.83 429.608   2
   0   4 -11 116627. 3022.42   2
   0   4 -10 11704.1 918.680   2
   0   4  -9 94947.8 2389.06   2
   0   4  -8 77847.2 2002.80   2
   0   4  -7 41109.4 1360.58   2
   0   4  -6 3703.21 374.272   2
   0   4  -5 168676. 2338.06   2
   0   4  -4 3398.06 232.912   6
   0   4  -4 3397.20 228.719   5
   0   4  -4 3220.83 292.266   2
   0   4  -4 3079.55 266.981   3
   0   4  -3 350225. 2209.84   6
   0   4  -3 346266. 2283.69   5
   0   4  -2 48384.3 785.120   3
   0   4  -2 48930.2 914.766   2
   0   4  -2 51034.9 833.744   6
   0   4  -2 49506.1 949.905   4
   0   4  -2 48621.5 828.808   5
   0   4  -1 19885.0 457.815   3
   0   4  -1 20060.9 523.094   2
   0   4  -1 21061.5 566.187   5
   0   4   0 20113.3 516.797   3
   0   4   1 52150.1 1121.23   3
   0   4   2 185800. 2226.09   3
   0   4   3 533907. 4705.67   1
   0   4   4 21021.7 857.233   2
   0   4   4 21433.4 1032.32   1
   0   4   5 216423. 2810.40   2
   0   4   6 16029.3 807.427   2
   0   4   7 1663.23 264.956   2
   0   4   8 97795.0 2187.96   2
   0   4   9 49148.1 1646.35   2
   0   5 -15 12293.7 1303.21   2
   0   5 -14 21702.7 1626.51   2
   0   5 -13 9899.53 1047.31   2
   0   5 -12 28989.7 1624.23   2
   0   5 -11 22956.4 1377.76   2
   0   5 -10 157348. 3360.44   2
   0   5  -9 4000.54 493.507   2
   0   5  -8 120075. 2560.04   2
   0   5  -7 15633.3 862.068   2
   0   5  -7 17116.6 824.704   3
   0   5  -6 41012.7 1173.18   3
   0   5  -6 41389.4 1290.22   2
   0   5  -5 43438.5 1099.18   3
   0   5  -5 44088.8 952.057   6
   0   5  -5 45104.3 967.116   5
   0   5  -5 42801.9 1225.34   2
   0   5  -4 135618. 1569.03   6
   0   5  -4 128597. 1713.94   3
   0   5  -4 136892. 1636.55   5
   0   5  -4 135874. 1988.50   2
   0   5  -4 143604. 2017.07   4
   0   5  -3 102538. 1322.31   6
   0   5  -3 104469. 1412.45   5
   0   5  -3 104161. 1606.41   4
   0   5  -2 214323. 2051.83   2
   0   5  -2 208466. 1756.70   3
   0   5  -2 225328. 1977.24   6
   0   5  -2 221794. 2034.47   5
   0   5  -1 4378.53 251.441   3
   0   5  -1 4618.68 277.408   2
   0   5  -1 4091.07 288.483   5
   0   5  -1 4615.73 326.547   4
   0   5   0 150999. 1661.17   3
   0   5   0 151483. 1730.67   5
   0   5   1 233700. 2582.15   3
   0   5   2 45722.8 1176.81   3
   0   5   4 184055. 2800.19   2
   0   5   4 184950. 3235.01   1
   0   5   5 26233.1 1036.79   2
   0   5   5 24664.3 1225.69   1
   0   5   6 24796.5 1033.31   2
   0   5   7 19025.1 931.808   2
   0   5   8 5741.47 534.034   2
   0   5   9 215812. 3486.34   2
   0   6 -15 63133.3 2957.70   2
   0   6 -14-284.825 293.540   2
   0   6 -13 46477.0 2268.70   2
   0   6 -12 1582.94 391.654   2
   0   6 -11 19983.1 1294.80   2
   0   6 -10 51991.4 1956.99   2
   0   6  -9 61533.4 1990.73   2
   0   6  -8 7442.86 665.008   2
   0   6  -7 97667.6 2017.67   3
   0   6  -7 97404.4 2203.83   2
   0   6  -6 731.388 176.016   3
   0   6  -6 738.295 149.862   6
   0   6  -6 555.612 145.717   2
   0   6  -5 28729.2 932.176   3
   0   6  -5 28544.0 804.887   6
   0   6  -5 30383.4 862.912   5
   0   6  -5 28553.4 1041.77   2
   0   6  -5 30836.4 1051.85   4
   0   6  -4 221960. 2189.03   6
   0   6  -4 226844. 2325.36   5
   0   6  -4 218525. 2635.76   2
   0   6  -4 228706. 2709.07   4
   0   6  -3 40077.2 1028.24   2
   0   6  -3 39167.1 931.402   6
   0   6  -3 40141.3 1092.69   4
   0   6  -3 41392.4 983.648   5
   0   6  -2 301742. 2587.91   2
   0   6  -2 304348. 2557.60   6
   0   6  -1 50966.5 993.145   2
   0   6  -1 54085.9 1002.46   3
   0   6  -1 53438.0 1112.76   5
   0   6   0 3521.52 286.614   3
   0   6   0 3032.88 281.936   5
   0   6   1 2093.20 258.605   3
   0   6   2 81188.9 1710.58   3
   0   6   3 836.254 167.103   3
   0   6   4 367233. 4881.42   1
   0   6   5 55142.0 1976.77   1
   0   6   5 55269.4 1623.69   2
   0   6   6 156011. 2745.06   2
   0   6   7 696.305 189.604   2
   0   6   8 59891.0 1775.56   2
   0   6   9 47603.4 1657.04   2
   0   7 -14 45281.2 2404.88   2
   0   7 -13 6780.26 867.199   2
   0   7 -12 32650.0 1814.17   2
   0   7 -11 6858.58 772.813   2
   0   7 -10 3120.17 484.593   2
   0   7  -9 100933. 2605.90   2
   0   7  -8 47768.7 1693.87   2
   0   7  -7 147470. 2526.57   3
   0   7  -7 144195. 2755.40   2
   0   7  -6 46098.6 1278.85   3
   0   7  -6 47452.4 1185.25   6
   0   7  -6 49002.0 1515.12   2
   0   7  -5 17050.8 729.794   3
   0   7  -5 17261.6 674.815   6
   0   7  -5 18461.8 728.534   5
   0   7  -5 17194.3 826.372   2
   0   7  -4 6694.01 417.753   3
   0   7  -4 7121.71 431.783   6
   0   7  -4 7452.91 457.556   5
   0   7  -4 7252.90 498.040   2
   0   7  -3 97673.5 1690.25   2
   0   7  -3 94782.1 1490.65   3
   0   7  -3 99977.3 1608.01   6
   0   7  -3 103942. 1698.50   5
   0   7  -3 108630. 1947.76   4
   0   7  -2 541.327 111.529   2
   0   7  -2 989.104 150.123   3
   0   7  -2 968.368 163.823   5
   0   7  -2 832.439 186.553   4
   0   7  -1 181256. 1997.79   2
   0   7  -1 181248. 2023.67   3
   0   7  -1 183993. 2265.63   5
   0   7   0 83420.9 1574.00   3
   0   7   0 84936.6 1576.68   5
   0   7   1 129791. 2205.60   3
   0   7   1 142869. 2055.52   5
   0   7   2 1206.78 215.457   3
   0   7   3 165122. 2614.88   3
   0   7   4 93373.9 2684.33   1
   0   7   5 176116. 3117.02   2
   0   7   5 187123. 3954.50   1
   0   7   6 9947.85 713.395   2
   0   7   6 10066.3 926.091   1
   0   7   7 17311.0 952.306   2
   0   7   8 874.186 245.139   2
   0   7   9 25835.5 1224.01   2
   0   8 -14 44891.8 2442.63   2
   0   8 -13 16055.5 1377.31   2
   0   8 -12 40556.2 2063.07   2
   0   8 -11 8359.76 877.720   2
   0   8 -10 31418.6 1580.55   2
   0   8  -9 5729.41 635.561   2
   0   8  -8 116638. 2732.55   2
   0   8  -7 401.780 147.380   6
   0   8  -7 349.091 139.306   2
   0   8  -6 65533.6 1601.18   3
   0   8  -6 67860.9 1470.58   6
   0   8  -6 70482.5 1567.98   5
   0   8  -6 70169.0 1874.80   2
   0   8  -5 9037.12 557.017   3
   0   8  -5 9895.78 549.000   6
   0   8  -5 10177.8 586.668   5
   0   8  -5 9748.49 648.379   2
   0   8  -4 17256.0 722.902   6
   0   8  -4 16111.6 687.242   3
   0   8  -4 17984.9 777.389   5
   0   8  -4 16877.3 795.753   2
   0   8  -3 25354.9 877.808   6
   0   8  -3 25753.9 911.984   2
   0   8  -3 25263.9 828.476   3
   0   8  -3 27781.5 951.781   5
   0   8  -2 259219. 2794.46   6
   0   8  -2 255148. 2672.06   2
   0   8  -2 261880. 2628.40   3
   0   8  -2 264658. 2887.75   5
   0   8  -1 72398.4 1330.93   2
   0   8  -1 75552.7 1449.20   3
   0   8  -1 72877.6 1540.04   5
   0   8   0 221151. 2231.89   2
   0   8   0 226469. 2858.18   3
   0   8   1 31351.5 1041.65   5
   0   8   1 26961.2 1035.03   3
   0   8   2 4740.16 458.750   3
   0   8   3 30842.1 1165.46   3
   0   8   5 62237.2 1941.73   2
   0   8   5 68009.0 2521.94   1
   0   8   6 219835. 4639.41   1
   0   8   6 215566. 3505.77   2
   0   8   7 24705.7 1547.96   1
   0   8   7 26113.4 1198.25   2
   0   8   8 41689.9 1552.60   2
   0   8   9 57179.9 1828.13   2
   0   9 -13 77217.9 3037.71   2
   0   9 -12 251.178 265.677   2
   0   9 -11 38474.4 1939.50   2
   0   9 -10 417.758 192.380   2
   0   9  -9 13853.7 1008.35   2
   0   9  -8 23196.9 1261.86   2
   0   9  -7 133870. 2329.23   6
   0   9  -7 134703. 2851.78   2
   0   9  -6 14996.2 790.801   3
   0   9  -6 15663.4 755.307   6
   0   9  -6 15692.6 929.837   2
   0   9  -5 59583.4 1481.29   3
   0   9  -5 60199.4 1455.58   6
   0   9  -5 62373.2 1712.74   2
   0   9  -4 1721.39 237.076   3
   0   9  -4 1563.56 244.750   6
   0   9  -4 1780.29 282.894   2
   0   9  -3 5691.52 420.228   3
   0   9  -3 5886.36 455.919   6
   0   9  -3 5662.62 455.373   2
   0   9  -2 91846.3 1667.35   2
   0   9  -2 93548.6 1808.68   6
   0   9  -2 95374.0 1714.36   3
   0   9  -1 38095.9 1017.47   2
   0   9  -1 40151.1 1184.90   3
   0   9   0 107145. 2150.05   3
   0   9   0 110701. 1658.05   2
   0   9   1 75458.1 1826.46   3
   0   9   2 15634.2 827.837   3
   0   9   5 3907.15 503.856   2
   0   9   5 4323.30 698.874   1
   0   9   6 233503. 3811.55   2
   0   9   6 246092. 5249.08   1
   0   9   7 3104.18 579.525   1
   0   9   7 3554.25 463.739   2
   0   9   8 34593.5 1423.00   2
   0  10 -12 61826.7 2672.14   2
   0  10 -11 14856.8 1233.86   2
   0  10 -10 36608.2 1792.19   2
   0  10  -9 6308.04 713.273   2
   0  10  -8 4904.09 586.062   2
   0  10  -7 56681.6 1571.64   6
   0  10  -7 54806.2 1863.10   2
   0  10  -6 41893.1 1399.22   3
   0  10  -6 41165.4 1293.35   6
   0  10  -6 42871.1 1566.39   2
   0  10  -5 53467.7 1465.31   3
   0  10  -5 56358.2 1496.41   6
   0  10  -5 55436.7 1680.60   2
   0  10  -4 24716.7 958.070   3
   0  10  -4 24310.5 991.832   6
   0  10  -4 24567.8 1062.54   2
   0  10  -3 21429.3 938.251   6
   0  10  -3 22661.5 915.193   3
   0  10  -3 22248.2 941.479   2
   0  10  -2 5971.20 454.374   2
   0  10  -2 6327.64 507.328   6
   0  10  -2 6730.73 487.266   3
   0  10  -1 122009. 1921.38   2
   0  10  -1 128907. 2318.32   3
   0  10   0 1370.85 201.771   2
   0  10   0 1257.30 274.160   3
   0  10   1 211250. 2341.67   2
   0  10   1 213549. 3208.09   3
   0  10   2 943.065 195.724   3
   0  10   6 3979.17 504.458   2
   0  10   7 134794. 2874.94   2
   0  11 -12 59010.8 2682.81   2
   0  11 -11 25738.1 1636.07   2
   0  11 -10 23734.1 1493.46   2
   0  11  -9 10992.2 948.303   2
   0  11  -8 13528.2 893.268   6
   0  11  -8 13481.7 1006.22   2
   0  11  -7 1436.82 273.774   6
   0  11  -7 1068.94 281.380   2
   0  11  -6 82209.6 1947.38   6
   0  11  -6 79716.3 2189.75   2
   0  11  -5 2412.35 326.389   6
   0  11  -5 2622.48 367.994   2
   0  11  -4 89880.9 2024.41   6
   0  11  -4 91675.1 2005.25   3
   0  11  -4 89094.2 2093.20   2
   0  11  -3 4827.99 473.398   6
   0  11  -3 4741.12 436.242   3
   0  11  -3 4764.78 453.733   2
   0  11  -2 28377.2 1043.27   2
   0  11  -2 30506.1 1146.79   3
   0  11  -1 18155.3 786.378   2
   0  11  -1 17732.5 918.899   6
   0  11  -1 18952.4 966.158   3
   0  11   0 51669.6 1251.53   2
   0  11   0 46193.3 1491.67   3
   0  11   1 27832.7 897.537   2
   0  11   1 29700.1 1194.69   3
   0  11   2 116495. 2345.61   3
   0  12 -11 67485.8 2807.66   2
   0  12 -10 4975.47 686.322   2
   0  12  -9 27811.6 1570.01   2
   0  12  -8 316.726 205.426   2
   0  12  -7 19272.8 1033.74   6
   0  12  -7 17875.3 1140.83   2
   0  12  -6 26225.6 1154.08   6
   0  12  -6 24889.3 1264.99   2
   0  12  -5 72057.0 2073.46   2
   0  12  -5 71781.5 1908.82   6
   0  12  -4 3246.62 397.200   6
   0  12  -4 3101.93 397.079   2
   0  12  -3 80952.2 2041.47   6
   0  12  -3 80810.5 1963.18   2
   0  12  -2 264.067 159.032   6
   0  12  -2 333.239 135.448   2
   0  12  -1 5939.08 566.723   6
   0  12  -1 6339.17 476.747   2
   0  12   0 54261.0 1348.58   2
   0  12   1 18729.2 763.220   2
   0  12   2 62932.5 1348.59   2
   0  13 -10 42067.6 2107.59   2
   0  13  -9 4549.00 683.937   2
   0  13  -8 19098.7 1260.96   2
   0  13  -7 6068.10 596.279   6
   0  13  -7 5712.58 670.155   2
   0  13  -6 9552.33 735.975   6
   0  13  -6 9315.84 792.869   2
   0  13  -5 43533.5 1583.64   6
   0  13  -5 40971.5 1600.37   2
   0  13  -4 36751.9 1448.58   6
   0  13  -4 35888.3 1437.31   2
   0  13  -3 25878.8 1217.77   6
   0  13  -3 27563.6 1191.88   2
   0  13  -2 34349.7 1429.24   6
   0  13  -2 36440.2 1307.72   2
   0  13  -1 11386.9 823.868   6
   0  13  -1 11832.5 690.666   2
   0  13   0 466.977 126.974   2
   0  13   0 368.975 178.773   6
   0  13   1 73311.4 1562.00   2
   0  13   2 1541.11 221.989   2
   0  13   3 55255.5 1284.18   2
   0  14  -9 13701.6 1169.04   2
   0  14  -8 10547.8 989.584   2
   0  14  -7 19259.1 1261.48   2
   0  14  -6 26679.0 1305.28   6
   0  14  -6 25326.2 1361.08   2
   0  14  -5 193.578 115.250   6
   0  14  -5 502.695 234.585   2
   0  14  -4 66385.7 2074.30   6
   0  14  -4 65854.5 2034.92   2
   0  14  -3 2529.17 397.740   6
   0  14  -3 2563.95 399.882   2
   0  14  -2 29048.2 1365.86   6
   0  14  -2 29280.9 1219.31   2
   0  14  -1 2519.85 423.097   6
   0  14  -1 3062.87 372.152   2
   0  14   0 7981.41 564.238   2
   0  14   0 7114.52 697.214   6
   0  14   1 7435.53 516.569   2
   0  14   1 6542.96 684.125   6
   0  15  -8 1846.39 425.958   2
   0  15  -7 29016.4 1580.07   2
   0  15  -6 3063.82 500.641   2
   0  15  -5 15206.6 1046.58   2
   0  15  -5 16119.0 1075.46   6
   0  15  -4 10018.2 826.254   6
   0  15  -4 10179.5 820.364   2
   0  15  -3 28664.6 1455.09   6
   0  15  -3 30615.4 1363.47   2
   0  15  -2 1404.72 336.058   6
   0  15  -1 33775.4 1591.38   6
   0  15   0 518.752 249.269   6
   0  15   1 17100.3 1151.66   6
   0  15   2 29812.1 1536.39   6
   0  16  -4 5632.99 652.243   6
   0  16  -3 43032.9 1830.64   6
   0  16  -2 13540.5 1040.54   6
   0  16  -1 22567.8 1352.76   6
   0  16   0 15843.9 1156.12   6
   0  16   1 3244.95 543.539   6
   0  16   2 3843.51 583.651   6
   0  16   3 17535.7 1250.31   6
   0  17  -3 220.031 233.230   6
   0  17  -2 31166.1 1684.15   6
   0  17  -1 7631.58 827.046   6
   0  17   0 18531.5 1329.97   6
   0  17   1 5388.53 711.041   6
   1 -16  -3 9535.77 1000.40   4
   1 -16  -2 13110.6 1155.77   4
   1 -15  -7 5874.72 801.788   4
   1 -15  -6 730.784 253.965   4
   1 -15  -5 42674.2 2006.40   4
   1 -15  -4 619.925 326.112   4
   1 -15  -3 54649.0 2186.57   4
   1 -15  -2 2105.00 446.288   4
   1 -15  -1 8190.62 871.493   4
   1 -14  -9 18.2196 157.487   4
   1 -14  -8 27560.8 1679.71   4
   1 -14  -7 3216.01 552.523   4
   1 -14  -6 7601.54 833.745   4
   1 -14  -5 38355.8 1819.21   4
   1 -14  -4 22374.8 1363.96   4
   1 -14  -3 14511.5 1104.63   4
   1 -14  -2 22074.7 1327.54   4
   1 -14  -1 6434.70 724.504   4
   1 -14   0 3765.04 555.184   4
   1 -13  -9 18421.0 1511.63   3
   1 -13  -8 11809.5 1157.89   3
   1 -13  -8 12018.1 1060.35   4
   1 -13  -7 9600.29 969.489   3
   1 -13  -7 8909.47 907.827   4
   1 -13  -6 6067.40 735.954   3
   1 -13  -6 6461.42 741.681   4
   1 -13  -5 620.611 182.995   3
   1 -13  -5 437.371 230.844   4
   1 -13  -4 47556.8 1647.12   3
   1 -13  -4 46480.6 1900.87   4
   1 -13  -3 8482.54 639.132   3
   1 -13  -3 7949.37 771.335   4
   1 -13  -2 54214.7 1458.79   3
   1 -13  -2 55276.2 1967.67   4
   1 -13  -1 8347.11 557.465   3
   1 -13  -1 8995.16 813.049   4
   1 -13   0 50658.7 1292.35   3
   1 -13   0 48270.6 1807.25   4
   1 -13   1 904.766 186.918   3
   1 -12 -13 31930.7 2389.65   3
   1 -12 -12 4123.17 876.493   3
   1 -12 -11 11595.0 1319.43   3
   1 -12 -10 218.533 290.427   3
   1 -12  -9 26038.9 1826.99   3
   1 -12  -8 15281.5 1313.30   3
   1 -12  -7 29200.7 1702.23   3
   1 -12  -6 3342.40 545.791   3
   1 -12  -6 3163.01 499.195   4
   1 -12  -5 31129.9 1498.98   3
   1 -12  -5 29507.7 1448.77   4
   1 -12  -4 9371.64 750.576   3
   1 -12  -4 8378.86 749.992   4
   1 -12  -3 81194.5 1976.58   3
   1 -12  -3 78307.4 2302.08   4
   1 -12  -2 3363.62 378.732   3
   1 -12  -2 2668.38 419.040   4
   1 -12  -1 71178.3 1568.72   3
   1 -12  -1 70759.7 2103.26   4
   1 -12   0 861.726 172.216   3
   1 -12   0 770.450 238.590   4
   1 -12   1 26609.2 904.059   3
   1 -12   1 24728.0 1257.61   4
   1 -11 -14 46288.4 2894.12   3
   1 -11 -13 5599.23 1012.23   3
   1 -11 -12 21484.1 1892.14   3
   1 -11 -11 103.835 199.869   3
   1 -11 -10 8618.07 1128.72   3
   1 -11  -9 5053.11 824.313   3
   1 -11  -8 81745.3 3072.99   3
   1 -11  -7 277.199 193.733   3
   1 -11  -6 47989.5 2019.53   3
   1 -11  -5 6779.69 697.243   3
   1 -11  -5 6252.77 647.761   4
   1 -11  -4 13126.7 898.372   3
   1 -11  -4 11389.4 859.995   4
   1 -11  -3 36786.1 1346.24   3
   1 -11  -3 33774.4 1426.53   4
   1 -11  -2 59350.8 1537.65   3
   1 -11  -2 57429.6 1818.92   4
   1 -11  -1 24455.7 917.190   3
   1 -11  -1 24178.4 1166.94   4
   1 -11   0 80636.5 1596.17   3
   1 -11   0 78777.3 2078.56   4
   1 -11   1 9023.28 528.802   3
   1 -11   1 8642.32 690.542   4
   1 -11   2 4579.81 370.487   3
   1 -10 -14 3330.44 821.141   3
   1 -10 -13 59683.4 3115.75   3
   1 -10 -12 2050.38 604.352   3
   1 -10 -11 8355.62 1153.56   3
   1 -10 -10 14083.2 1368.69   3
   1 -10  -9 8402.77 1021.52   3
   1 -10  -8 23771.8 1635.92   3
   1 -10  -7 89407.6 2972.34   3
   1 -10  -6 9115.17 865.197   3
   1 -10  -5 52442.9 1937.02   3
   1 -10  -4 20947.8 1116.50   3
   1 -10  -3 1116.43 216.338   3
   1 -10  -3 981.989 245.818   4
   1 -10  -2 106815. 2068.78   3
   1 -10  -2 100003. 2288.23   4
   1 -10  -1 7274.68 511.037   3
   1 -10  -1 6302.40 586.801   4
   1 -10   0 90937.3 1644.90   3
   1 -10   0 93765.8 2148.95   4
   1 -10   1 14766.9 652.795   3
   1 -10   1 15417.6 869.572   4
   1 -10   2 17446.2 715.444   3
   1  -9 -14 5893.01 999.237   3
   1  -9 -13 29211.7 2161.92   3
   1  -9 -12 19225.3 1664.18   3
   1  -9 -11 12323.9 1291.38   3
   1  -9 -10 13971.4 1368.81   3
   1  -9  -9 28211.1 1874.60   3
   1  -9  -8 31913.4 1856.36   3
   1  -9  -7 133384. 3631.03   3
   1  -9  -6 17780.8 1225.08   3
   1  -9  -5 66378.8 2183.48   3
   1  -9  -4 1285.93 285.724   3
   1  -9  -3 15902.8 897.390   3
   1  -9  -2 8934.16 607.178   3
   1  -9  -2 8750.48 635.659   4
   1  -9  -1 103168. 1840.51   3
   1  -9  -1 102711. 2130.06   4
   1  -9   0 12903.0 612.384   3
   1  -9   0 12905.6 753.719   4
   1  -9   1 148038. 2017.25   3
   1  -9   1 151486. 2549.16   4
   1  -9   2 7758.36 460.320   3
   1  -9   2 7051.58 567.964   4
   1  -9   3 59325.3 1288.49   3
   1  -8 -15 657.153 487.088   3
   1  -8 -14 26095.3 2003.71   3
   1  -8 -13 2797.34 625.201   3
   1  -8 -12 67124.4 3101.43   3
   1  -8 -11 16759.8 1494.32   3
   1  -8 -10 49916.6 2472.20   3
   1  -8  -9 389.606 249.002   3
   1  -8  -8 41799.2 2077.22   3
   1  -8  -7 19306.8 1363.69   3
   1  -8  -6 71973.8 2482.29   3
   1  -8  -5 2440.55 388.095   3
   1  -8  -4 58674.9 1912.61   3
   1  -8  -3 4003.24 451.136   3
   1  -8  -2 71566.8 1724.12   3
   1  -8  -1 74258.4 1551.96   3
   1  -8   0 241900. 2581.16   3
   1  -8   1 121997. 1761.84   3
   1  -8   1 122411. 2128.16   4
   1  -8   2 51509.5 1143.86   3
   1  -8   2 51107.8 1393.29   4
   1  -8   3 9159.60 497.303   3
   1  -7 -15 21143.5 1869.17   3
   1  -7 -14 2239.83 597.806   3
   1  -7 -13 42046.2 2397.79   3
   1  -7 -12 9554.77 1112.81   3
   1  -7 -11 79253.5 3117.27   3
   1  -7 -10 641.511 243.089   3
   1  -7  -9 29554.5 1784.04   3
   1  -7  -8 917.973 332.453   3
   1  -7  -7 46579.0 2027.55   3
   1  -7  -6 59687.1 2237.63   3
   1  -7  -5 178323. 3611.80   3
   1  -7  -4 42817.2 1618.92   3
   1  -7  -3 70679.8 1881.94   3
   1  -7  -2 61417.8 1561.65   3
   1  -7  -1 11491.7 597.127   3
   1  -7   0 65249.3 1301.63   3
   1  -7   1 49508.6 1070.61   3
   1  -7   2 62840.0 1196.71   3
   1  -7   2 61347.4 1408.82   4
   1  -7   3 102573. 1604.32   3
   1  -6 -15 2152.51 588.291   3
   1  -6 -14 7661.73 1039.45   3
   1  -6 -13 11016.3 1176.07   3
   1  -6 -12 26905.9 1789.80   3
   1  -6 -11 44788.8 2203.55   3
   1  -6 -10 87053.7 2941.45   3
   1  -6  -9 27264.2 1563.01   3
   1  -6  -8 35891.1 1785.38   3
   1  -6  -7 86839.6 2739.22   3
   1  -6  -6 3149.26 487.555   3
   1  -6  -5 94453.5 2587.16   3
   1  -6  -4 34061.0 1417.68   3
   1  -6  -3 46465.8 1504.60   3
   1  -6  -2 12984.0 704.146   3
   1  -6  -1 140115. 2074.65   3
   1  -6   0 1153.30 172.928   3
   1  -6   1 417611. 2981.37   3
   1  -6   2 22096.7 679.158   3
   1  -6   3 175490. 2033.58   3
   1  -5 -15 19332.3 1677.79   3
   1  -5 -14 10243.7 1212.50   3
   1  -5 -13 4755.12 782.809   3
   1  -5 -12 54731.9 2501.36   3
   1  -5 -11 22102.7 1539.22   3
   1  -5 -10 129317. 3533.71   3
   1  -5  -9 39464.7 1860.35   3
   1  -5  -8 13896.7 1047.51   3
   1  -5  -7 609.549 208.806   3
   1  -5  -6 25947.8 1345.78   3
   1  -5  -5 17710.9 1060.80   3
   1  -5  -4 277347. 4037.06   3
   1  -5  -3 931.836 202.708   3
   1  -5  -2 387432. 3830.04   3
   1  -5  -1 10952.3 561.375   3
   1  -5   0 19748.2 661.492   3
   1  -5   1 41007.4 886.378   3
   1  -5   2 52901.5 993.091   3
   1  -5   2 55071.0 1134.79   4
   1  -5   3 648.728 122.419   3
   1  -4 -15 76563.2 3245.65   3
   1  -4 -14 13439.1 1299.28   3
   1  -4 -13 24700.5 1742.07   3
   1  -4 -12-91.7355 198.235   3
   1  -4 -11 60938.1 2466.43   3
   1  -4 -10 2303.70 456.579   3
   1  -4  -9 139601. 3416.46   3
   1  -4  -8 1161.34 290.335   3
   1  -4  -7 116407. 2858.59   3
   1  -4  -6 27219.0 1307.22   3
   1  -4  -5 63213.2 1875.11   3
   1  -4  -4 68327.2 1953.19   3
   1  -4  -3 283309. 3686.34   3
   1  -4  -2 13810.4 705.529   3
   1  -4  -1 127821. 1841.08   3
   1  -4   0 2702.77 233.181   3
   1  -4   1 12001.2 449.196   3
   1  -4   2 192963. 1792.84   3
   1  -4   2 199117. 1917.64   4
   1  -4   3 199482. 1972.44   3
   1  -3 -16 47967.9 2630.00   3
   1  -3 -15 23.9136 261.339   3
   1  -3 -14 64390.2 2795.72   3
   1  -3 -13 32.6226 198.536   3
   1  -3 -12 11960.1 650.300   1
   1  -3 -12 9313.15 942.950   3
   1  -3 -11 46037.6 1293.08   1
   1  -3 -11 38571.7 1907.98   3
   1  -3 -10 74935.4 1598.54   1
   1  -3 -10 66467.2 2347.36   3
   1  -3  -9 93595.3 1689.58   1
   1  -3  -9 83061.5 2505.78   3
   1  -3  -8 171588. 2127.53   1
   1  -3  -8 158426. 3318.50   3
   1  -3  -7 12042.3 875.199   3
   1  -3  -6 55386.4 1794.71   3
   1  -3  -5 62028.3 1802.31   3
   1  -3  -4 1654.32 273.306   3
   1  -3  -3 287270. 3562.63   3
   1  -3  -2 204475. 2706.21   3
   1  -3  -1 120472. 1740.46   3
   1  -3   0 57020.8 1011.89   3
   1  -3   1 272429. 1998.01   3
   1  -3   2 64039.3 964.036   3
   1  -3   2 65797.8 959.773   4
   1  -3   3 389993. 2612.10   3
   1  -2 -16 12052.4 1322.60   3
   1  -2 -15 56188.5 2660.91   3
   1  -2 -14 31421.5 1911.24   3
   1  -2 -13 31016.6 1814.46   3
   1  -2 -12 28945.1 1324.39   1
   1  -2 -12 26512.4 1591.09   3
   1  -2 -11 1889.04 404.213   3
   1  -2 -11 2198.29 373.547   1
   1  -2 -11 1225.06 365.308   2
   1  -2 -10 46064.5 2106.94   2
   1  -2 -10 49397.6 1975.49   3
   1  -2  -9 39766.6 1862.34   2
   1  -2  -9 41635.4 1712.28   3
   1  -2  -8 105113. 2857.33   2
   1  -2  -8 105033. 2591.61   3
   1  -2  -7 193936. 2600.59   1
   1  -2  -7 167595. 3118.17   3
   1  -2  -6 112308. 1693.94   1
   1  -2  -6 100901. 2288.55   3
   1  -2  -5 611.905 153.947   3
   1  -2  -5 1040.09 123.686   1
   1  -2  -4 118255. 2249.01   3
   1  -2  -3 16280.5 770.032   3
   1  -2  -2 349860. 3407.47   3
   1  -2  -1 1821.34 212.224   3
   1  -2   0 4010.01 253.541   3
   1  -2   1 14894.2 430.532   3
   1  -2   2 255790. 1845.96   3
   1  -2   2 232527. 1516.32   4
   1  -2   7 721.275 68.6218   6
   1  -2   8 1202.29 91.4766   6
   1  -2   9 57651.4 754.437   6
   1  -2  10 9172.50 321.556   6
   1  -2  11 39835.5 687.028   6
   1  -1 -16 478.808 263.130   3
   1  -1 -15 36520.0 2148.78   3
   1  -1 -14 5688.90 891.658   2
   1  -1 -14 6455.83 864.500   3
   1  -1 -13 53082.4 2600.88   2
   1  -1 -13 56472.6 2410.32   3
   1  -1 -12 3902.73 607.014   3
   1  -1 -12 3322.56 640.292   2
   1  -1 -11 33419.8 1669.54   3
   1  -1 -11 32115.3 1817.87   2
   1  -1 -10 691.415 237.011   3
   1  -1 -10 497.714 273.924   2
   1  -1  -9 158349. 3260.54   3
   1  -1  -9 158139. 3579.51   2
   1  -1  -8 1561.95 288.408   3
   1  -1  -8 1442.60 327.586   2
   1  -1  -7 527785. 5274.66   3
   1  -1  -7 532530. 5861.45   2
   1  -1  -6 718.671 185.875   3
   1  -1  -6 1257.39 281.890   2
   1  -1  -5 49060.3 1412.12   3
   1  -1  -5 51062.3 1625.25   2
   1  -1  -4 19282.2 928.142   2
   1  -1  -4 19735.8 856.591   3
   1  -1  -3 4206.34 385.066   3
   1  -1  -2 14327.5 626.061   3
   1  -1  -1 399964. 2994.03   3
   1  -1   0 102532. 1178.72   3
   1  -1   1 665627. 2567.03   3
   1  -1   2 329104. 1947.73   3
   1  -1   8 1602.47 273.501   2
   1   0 -16 5832.79 996.048   2
   1   0 -16 8366.34 1097.54   3
   1   0 -15-44.0535 223.547   3
   1   0 -15 543.451 185.294   2
   1   0 -14 46994.3 2544.44   2
   1   0 -14 50793.8 2397.27   3
   1   0 -13 12170.5 1086.08   3
   1   0 -13 11061.9 1141.09   2
   1   0 -12 100925. 2998.71   3
   1   0 -12 94014.5 3192.57   2
   1   0 -11 125.848 150.268   3
   1   0 -11 215.889 212.287   2
   1   0 -10 60570.0 2083.59   3
   1   0 -10 58765.0 2243.99   2
   1   0  -9 7202.57 676.258   3
   1   0  -9 6741.78 716.301   2
   1   0  -8 84512.6 2190.55   3
   1   0  -8 76787.8 2248.31   2
   1   0  -7 34974.1 1323.60   3
   1   0  -7 33643.8 1391.83   2
   1   0  -6 183520. 2840.82   3
   1   0  -6 177223. 3004.39   2
   1   0  -5 27360.9 1033.51   3
   1   0  -5 26854.5 1089.03   2
   1   0  -4 1677.06 251.672   3
   1   0  -4 1717.45 254.873   2
   1   0  -3 118646. 2010.22   2
   1   0  -3 116442. 1784.75   3
   1   0  -2 216463. 2306.04   3
   1   0  -1 567204. 3337.35   3
   1   0   6 62979.1 1310.36   2
   1   0   7 396512. 3618.59   2
   1   0   8 8422.69 574.365   2
   1   1 -16 2000.64 533.768   3
   1   1 -16 1813.54 556.372   2
   1   1 -15 13366.6 1453.98   2
   1   1 -15 15469.7 1352.84   3
   1   1 -14 36819.8 2001.79   3
   1   1 -14 32392.2 2119.79   2
   1   1 -13 59936.4 2651.49   2
   1   1 -13 64347.5 2520.07   3
   1   1 -12 34414.6 1729.64   3
   1   1 -12 29824.0 1786.75   2
   1   1 -11 92872.3 2716.96   3
   1   1 -11 88270.8 2855.80   2
   1   1 -10 390.074 193.943   3
   1   1 -10 453.382 179.376   2
   1   1  -9 12493.3 956.401   2
   1   1  -8 101343. 2497.28   2
   1   1  -7 66524.6 1896.87   2
   1   1  -6 425688. 4467.07   2
   1   1  -5 105150. 2048.16   2
   1   1  -4 9552.57 576.985   2
   1   1  -3 13010.4 548.302   3
   1   1  -3 12126.3 587.175   2
   1   1  -2 5333.12 325.198   3
   1   1  -2 5475.28 359.162   2
   1   1  -1 34217.7 820.788   2
   1   1  -1 31146.9 686.529   3
   1   1   2 540309. 1825.37   5
   1   1   3 3417.03 139.672   5
   1   1   4 79156.1 1088.92   2
   1   1   4 81276.7 689.151   5
   1   1   5 149934. 1732.14   2
   1   1   5 154719. 1021.21   5
   1   1   6 304315. 2758.09   2
   1   1   7 33232.4 1006.48   2
   1   1   8 46436.8 1311.36   2
   1   1   9 12749.0 744.948   2
   1   1  10 15745.6 399.447   5
   1   1  11 24793.7 472.338   5
   1   1  12 54636.3 643.694   5
   1   2 -16 16663.7 1689.81   2
   1   2 -16 19464.5 1595.70   3
   1   2 -15 3752.62 647.149   3
   1   2 -15 2981.48 618.299   2
   1   2 -14 1822.27 488.554   3
   1   2 -14 1766.39 547.957   2
   1   2 -13 62504.7 2439.97   3
   1   2 -13 57148.3 2567.85   2
   1   2 -12 13884.9 1130.00   3
   1   2 -12 13330.4 1168.68   2
   1   2 -11 84322.6 2558.87   3
   1   2 -11 72934.8 2570.33   2
   1   2 -10 30549.1 1544.99   2
   1   2  -9 37788.8 1630.80   2
   1   2  -8 8935.04 734.061   2
   1   2  -7 171336. 2988.94   2
   1   2  -6 5950.23 513.184   2
   1   2  -5 361436. 3673.92   2
   1   2  -4 9257.67 540.681   2
   1   2  -3 57319.2 1201.00   2
   1   2  -2 3276.80 259.353   2
   1   2  -1 373646. 2306.76   2
   1   2  -1 372394. 2060.82   3
   1   2   0 131819. 1148.14   2
   1   2   0 127816. 1165.89   5
   1   2   1 745821. 2684.44   5
   1   2   1 722622. 2341.69   4
   1   2   2 200320. 906.846   2
   1   2   2 207393. 1389.40   5
   1   2   3 20075.7 414.111   2
   1   2   3 20486.1 439.916   5
   1   2   4 37155.2 617.998   5
   1   2   4 37763.2 730.880   2
   1   2   5 17537.5 582.711   2
   1   2   6 79958.8 1410.81   2
   1   2   7 405374. 3548.26   2
   1   2   8 23910.6 929.019   2
   1   2   9 128808. 2348.58   2
   1   2  11 607.243 107.005   5
   1   2  12 102684. 1263.72   5
   1   3 -16 21964.6 1719.82   3
   1   3 -15 7685.67 953.377   3
   1   3 -15 5701.00 957.318   2
   1   3 -14 19955.4 1485.61   3
   1   3 -14 15848.3 1474.20   2
   1   3 -13 825.019 313.358   3
   1   3 -13 396.239 195.196   2
   1   3 -12 95524.4 2919.12   3
   1   3 -12 89166.3 2992.82   2
   1   3 -11 1645.70 348.708   2
   1   3 -10 98329.8 2795.27   2
   1   3  -9 824.466 261.802   2
   1   3  -8 42287.5 1592.86   2
   1   3  -7 39748.7 1424.80   2
   1   3  -6 140897. 2469.01   2
   1   3  -5 15200.6 748.904   2
   1   3  -4 207079. 2511.65   2
   1   3  -3 409.582 105.775   6
   1   3  -3 296.517 81.6752   2
   1   3  -2 32475.0 770.096   2
   1   3  -2 34396.4 750.477   6
   1   3  -1 157075. 1419.33   2
   1   3  -1 169177. 1566.62   5
   1   3   0 1777.24 116.982   2
   1   3   0 1340.83 140.741   4
   1   3   1 124928. 1234.86   4
   1   3   1 128320. 1281.19   5
   1   3   2 420282. 2300.01   5
   1   3   3 77695.6 2003.21   1
   1   3   3 78283.9 779.213   2
   1   3   3 81300.4 1038.94   5
   1   3   4 46419.4 773.123   2
   1   3   4 48891.4 835.309   5
   1   3   5 124008. 1514.99   2
   1   3   6 1994.45 220.319   2
   1   3   7 370237. 3346.13   2
   1   3   8 13988.2 706.471   2
   1   3   9 78960.8 1839.15   2
   1   3  11 16250.6 606.882   5
   1   3  12 2936.58 256.450   5
   1   4 -15 22237.0 1625.71   3
   1   4 -15 20350.2 1747.57   2
   1   4 -14 91.2490 196.126   2
   1   4 -14 527.324 258.512   3
   1   4 -13 20299.6 1404.12   3
   1   4 -13 16495.8 1381.24   2
   1   4 -12 26774.4 1646.86   2
   1   4 -11 90233.3 2861.28   2
   1   4 -10 28498.4 1510.65   2
   1   4  -9 96415.9 2590.45   2
   1   4  -8 10070.5 777.270   2
   1   4  -7 20704.8 1031.83   2
   1   4  -6 76444.0 1832.29   2
   1   4  -5 79754.4 1711.81   2
   1   4  -4 214633. 2424.00   6
   1   4  -4 191299. 2403.04   2
   1   4  -3 210458. 2071.35   6
   1   4  -3 198207. 2196.98   2
   1   4  -2 90872.7 1290.21   6
   1   4  -2 94850.7 1330.64   5
   1   4  -1 21971.4 620.466   5
   1   4  -1 20722.6 534.127   2
   1   4  -1 21975.1 632.008   4
   1   4   0 128546. 1073.86   2
   1   4   0 131889. 1494.30   4
   1   4   1 930.726 122.863   5
   1   4   1 1191.65 146.818   4
   1   4   1 1104.16 68.7659   2
   1   4   2 260890. 2056.30   5
   1   4   3 132502. 2781.67   1
   1   4   3 130773. 1023.82   2
   1   4   4 202013. 3593.95   1
   1   4   4 195468. 1588.26   2
   1   4   5 334.267 73.8415   2
   1   4   6 88068.6 1444.34   2
   1   4   7 30441.7 946.771   2
   1   4   8 108231. 1958.61   2
   1   4   9 16313.0 822.198   2
   1   4  11 348.021 96.3439   5
   1   5 -15 4266.51 711.978   3
   1   5 -15 3062.21 675.857   2
   1   5 -14 34852.3 1951.47   3
   1   5 -14 30939.3 2030.36   2
   1   5 -13 6034.82 788.537   3
   1   5 -13 5781.94 852.813   2
   1   5 -12 8321.76 913.627   2
   1   5 -11 73998.8 2584.67   2
   1   5 -10 30618.1 1561.95   2
   1   5  -9 80925.2 2362.28   2
   1   5  -8 26526.0 1269.07   2
   1   5  -7 20520.7 1041.85   2
   1   5  -6 208.205 109.209   2
   1   5  -5 183658. 2635.59   2
   1   5  -4 552.076 123.110   6
   1   5  -4 413.141 117.448   2
   1   5  -3 207680. 2159.18   6
   1   5  -3 197253. 2270.50   2
   1   5  -2 38297.1 639.504   3
   1   5  -2 42036.0 942.649   6
   1   5  -2 42280.4 956.396   5
   1   5  -2 39559.1 901.945   2
   1   5  -2 43358.9 1048.76   4
   1   5  -1 72737.8 1220.22   6
   1   5  -1 71329.1 1064.15   2
   1   5  -1 75504.2 1268.99   5
   1   5  -1 75791.0 1304.23   4
   1   5   0 11054.4 478.610   5
   1   5   0 10450.9 334.508   2
   1   5   0 11389.6 507.782   4
   1   5   1 132111. 924.101   2
   1   5   1 139551. 1662.79   5
   1   5   2 50604.5 1008.95   5
   1   5   3 477840. 5558.18   1
   1   5   3 482136. 3212.84   5
   1   5   4 5568.62 276.439   2
   1   5   4 6341.83 681.996   1
   1   5   4 5288.07 343.362   5
   1   5   5 130007. 1545.36   2
   1   5   5 134496. 1780.57   5
   1   5   6 16013.9 609.211   2
   1   5   7 53925.5 1260.24   2
   1   5   8 109224. 1969.81   2
   1   5   9 99482.7 2035.85   2
   1   5  10 21723.3 824.444   5
   1   5  10 22712.6 1045.28   2
   1   5  11 52241.9 1328.13   5
   1   6 -15 17056.0 1401.76   3
   1   6 -14 28978.1 1773.45   3
   1   6 -14 25941.4 1868.78   2
   1   6 -13 10263.4 1011.04   3
   1   6 -13 9234.48 1061.63   2
   1   6 -12 22906.2 1567.58   2
   1   6 -11 2262.49 484.379   2
   1   6 -10 89154.8 2714.70   2
   1   6  -9 4332.45 559.796   2
   1   6  -8 119180. 2752.63   2
   1   6  -7 13240.8 843.799   2
   1   6  -6 44155.4 1420.64   2
   1   6  -5 14693.6 771.674   2
   1   6  -5 16279.7 722.842   6
   1   6  -4 135996. 1927.50   6
   1   6  -4 133666. 2116.62   2
   1   6  -4 132681. 1719.32   3
   1   6  -3 8948.70 378.947   3
   1   6  -3 9861.42 508.084   6
   1   6  -3 9997.21 524.046   5
   1   6  -3 9373.02 509.073   2
   1   6  -3 10004.3 567.581   4
   1   6  -2 193075. 2185.24   6
   1   6  -2 195607. 2369.84   4
   1   6  -2 196891. 2233.84   5
   1   6  -1 4055.34 316.627   6
   1   6  -1 3847.33 179.490   3
   1   6  -1 3758.05 312.975   5
   1   6  -1 3673.94 256.137   2
   1   6  -1 3728.99 324.320   4
   1   6   0 55101.2 1161.57   5
   1   6   0 56659.0 1233.65   4
   1   6   1 78692.7 839.613   2
   1   6   1 85639.1 1426.48   5
   1   6   2 86592.2 1460.84   5
   1   6   3 171931. 3562.71   1
   1   6   3 166934. 2079.05   5
   1   6   4 200972. 1839.36   2
   1   6   4 199119. 2330.78   5
   1   6   5 28987.6 747.032   2
   1   6   5 30135.8 925.899   5
   1   6   6 16514.6 624.204   2
   1   6   6 16589.2 701.038   5
   1   6   7 46612.6 1152.53   2
   1   6   7 46769.2 1211.95   5
   1   6   8 472.127 114.053   5
   1   6   8 666.182 164.372   2
   1   6   9 85015.8 1745.42   5
   1   6   9 88840.5 1900.49   2
   1   6  10 52028.8 1409.49   5
   1   6  10 54518.2 1593.63   2
   1   7 -15 39911.1 2186.35   3
   1   7 -14 1233.78 378.557   3
   1   7 -14 1354.99 450.341   2
   1   7 -13 33856.3 1823.02   3
   1   7 -13 34436.7 2070.64   2
   1   7 -12 414.647 160.604   2
   1   7 -11 21094.2 1416.34   2
   1   7 -10 29648.0 1574.09   2
   1   7  -9 117408. 2990.06   2
   1   7  -8 23719.5 1249.80   2
   1   7  -7 84101.0 2175.63   2
   1   7  -7 84477.4 1911.43   3
   1   7  -6 2096.51 280.679   3
   1   7  -6 1842.10 285.103   6
   1   7  -6 1644.10 278.271   2
   1   7  -5 30012.4 940.068   3
   1   7  -5 29508.0 994.697   6
   1   7  -5 29449.4 1119.06   2
   1   7  -4 72691.7 1275.20   3
   1   7  -4 79003.5 1551.33   6
   1   7  -4 81575.7 1610.16   5
   1   7  -4 75097.2 1632.56   2
   1   7  -3 50492.3 1215.72   6
   1   7  -3 51978.5 1264.55   5
   1   7  -3 47943.2 1194.77   2
   1   7  -3 51862.8 1366.52   4
   1   7  -2 100639. 1180.01   3
   1   7  -2 108852. 1767.25   6
   1   7  -2 115061. 1864.49   5
   1   7  -2 102750. 1610.82   2
   1   7  -2 112424. 1959.65   4
   1   7  -1 156387. 1359.53   3
   1   7  -1 161926. 2147.44   6
   1   7  -1 161312. 2160.58   5
   1   7  -1 156352. 1777.48   2
   1   7   0 64324.8 1351.35   6
   1   7   0 63887.8 1364.12   5
   1   7   0 61961.5 828.212   3
   1   7   0 62258.7 989.634   2
   1   7   1 19092.4 469.382   2
   1   7   1 21126.8 768.565   5
   1   7   2 111552. 1023.61   2
   1   7   2 123806. 1904.60   5
   1   7   3 783.222 265.476   1
   1   7   3 377.817 120.090   5
   1   7   4 260408. 2352.79   2
   1   7   4 267691. 5006.05   1
   1   7   5 47783.9 1005.92   2
   1   7   5 50882.7 2230.73   1
   1   7   5 47712.2 1257.78   5
   1   7   6 43968.1 1030.47   2
   1   7   6 44549.1 1245.27   5
   1   7   7 22188.9 787.820   2
   1   7   8 53569.4 1327.99   2
   1   7   9 862.127 171.875   2
   1   7  10 135847. 2494.46   2
   1   8 -15 9842.99 1049.68   3
   1   8 -14 52097.4 2435.91   3
   1   8 -13 7433.16 863.439   3
   1   8 -13 7893.71 981.287   2
   1   8 -12 23360.2 1622.80   2
   1   8 -11 4734.15 662.091   2
   1   8 -10 3614.26 550.264   2
   1   8  -9 62887.0 2207.58   2
   1   8  -8 64993.4 2106.42   2
   1   8  -7 74621.6 1831.55   3
   1   8  -7 69202.6 2033.29   2
   1   8  -6 59557.9 1743.25   2
   1   8  -6 59555.8 1467.04   3
   1   8  -6 59615.8 1584.62   6
   1   8  -5 15627.1 678.691   3
   1   8  -5 17884.4 815.388   6
   1   8  -5 17193.6 885.416   2
   1   8  -4 3973.31 310.883   3
   1   8  -4 4317.41 387.085   6
   1   8  -4 4564.41 410.018   5
   1   8  -4 4416.87 412.477   2
   1   8  -3 75508.5 1220.58   3
   1   8  -3 75439.9 1566.11   2
   1   8  -2 563.809 97.6736   3
   1   8  -2 630.440 144.637   6
   1   8  -2 595.782 158.235   5
   1   8  -2 598.302 121.855   2
   1   8  -1 201294. 2588.36   6
   1   8  -1 200779. 1791.81   3
   1   8  -1 195506. 2112.83   2
   1   8   0 5355.63 427.206   6
   1   8   0 5617.19 434.129   5
   1   8   0 5365.68 255.635   3
   1   8   0 5368.29 312.693   2
   1   8   1 27292.4 623.041   2
   1   8   1 28262.7 972.335   5
   1   8   2 159.696 45.5211   2
   1   8   4 11215.8 537.119   2
   1   8   4 10764.8 1046.45   1
   1   8   5 282286. 2571.23   2
   1   8   5 315182. 5889.73   1
   1   8   6 825.162 365.010   1
   1   8   6 933.360 159.308   2
   1   8   7 77086.3 1483.17   2
   1   8   8 17212.0 744.445   2
   1   8   9 16595.4 803.385   2
   1   9 -14 34861.7 1944.66   3
   1   9 -13 22575.9 1472.69   3
   1   9 -13 22495.5 1725.25   2
   1   9 -12 14836.2 1318.50   2
   1   9 -11 7891.86 905.286   2
   1   9 -10 22533.1 1436.74   2
   1   9  -9 1682.39 376.523   2
   1   9  -8 155524. 3354.42   2
   1   9  -7 6554.32 555.554   3
   1   9  -7 7186.13 679.973   2
   1   9  -7 6648.94 604.864   6
   1   9  -6 107733. 2025.64   3
   1   9  -6 108467. 2201.77   6
   1   9  -6 105499. 2389.32   2
   1   9  -5 3002.85 304.072   3
   1   9  -5 3332.95 371.731   6
   1   9  -5 3118.93 391.595   2
   1   9  -4 4196.58 333.728   3
   1   9  -4 4311.60 412.529   6
   1   9  -4 4589.21 434.955   2
   1   9  -3 3147.15 259.132   3
   1   9  -3 3195.72 352.247   6
   1   9  -3 3435.65 344.095   2
   1   9  -2 86361.5 1787.84   6
   1   9  -2 86280.6 1304.14   3
   1   9  -2 85499.9 1626.73   2
   1   9  -1 1915.98 280.071   6
   1   9  -1 1977.19 198.636   3
   1   9  -1 1993.22 216.953   2
   1   9   0 288917. 3289.21   6
   1   9   0 288660. 2477.26   2
   1   9   1 389.823 90.1701   2
   1   9   2 25350.1 593.970   2
   1   9   4 71436.9 1501.60   2
   1   9   5 98483.7 1586.75   2
   1   9   6 102270. 1606.32   2
   1   9   7 1256.96 177.409   2
   1   9   8 13488.9 650.614   2
   1  10 -12 2836.21 595.920   2
   1  10 -11 27508.6 1710.51   2
   1  10 -10 199.313 197.246   2
   1  10  -9 33542.5 1709.99   2
   1  10  -8 16938.2 1130.02   2
   1  10  -7 94708.4 2497.62   2
   1  10  -7 95169.1 2332.19   6
   1  10  -6 5203.10 492.481   6
   1  10  -6 4511.04 426.923   3
   1  10  -6 5164.10 539.269   2
   1  10  -5 62355.7 1453.19   3
   1  10  -5 62284.3 1683.72   6
   1  10  -5 61021.9 1776.95   2
   1  10  -4 545.137 133.175   3
   1  10  -4 594.813 173.174   6
   1  10  -4 435.791 149.443   2
   1  10  -3 8764.88 611.380   6
   1  10  -3 8864.72 477.744   3
   1  10  -3 8176.13 561.009   2
   1  10  -2 53071.8 1491.82   6
   1  10  -2 52692.7 1109.12   3
   1  10  -2 53243.3 1335.88   2
   1  10  -1 113071. 2200.81   6
   1  10  -1 109623. 1769.79   2
   1  10   0 145241. 2481.86   6
   1  10   0 143966. 1861.28   2
   1  10   1 82685.2 1880.62   6
   1  10   1 79486.9 1243.74   2
   1  10   2 15689.7 512.480   2
   1  10   3 585.868 101.803   2
   1  10   5 25850.6 831.481   2
   1  10   6 85936.3 1470.68   2
   1  10   7 42777.0 1058.59   2
   1  11 -12 45090.7 2378.92   2
   1  11 -11 2891.23 530.069   2
   1  11 -10 26033.0 1597.70   2
   1  11  -9 1228.95 318.830   2
   1  11  -8 14155.5 1058.34   2
   1  11  -7 38572.7 1649.38   2
   1  11  -7 40089.7 1555.50   6
   1  11  -6 25939.6 1171.43   6
   1  11  -6 24667.9 1243.32   2
   1  11  -5 52625.3 1628.56   6
   1  11  -5 50783.9 1672.87   2
   1  11  -4 34655.0 1305.05   6
   1  11  -4 35744.9 1065.92   3
   1  11  -4 33841.7 1270.40   2
   1  11  -3 19902.0 738.820   3
   1  11  -3 20172.1 987.412   6
   1  11  -3 19053.5 900.504   2
   1  11  -2 16010.4 876.588   6
   1  11  -2 14663.6 606.466   3
   1  11  -2 16510.6 774.102   2
   1  11  -1 92115.5 2099.93   6
   1  11  -1 91943.1 1705.82   2
   1  11   0 31673.2 1234.67   6
   1  11   0 32770.7 938.064   2
   1  11   1 65442.9 1783.60   6
   1  11   1 66866.3 1242.57   2
   1  11   2 1659.75 178.409   2
   1  11   3 9318.84 390.411   2
   1  11   4 4352.51 259.635   2
   1  11   5 87873.0 1534.16   2
   1  12 -11 21491.0 1589.19   2
   1  12 -10 14416.7 1226.22   2
   1  12  -9 4669.05 689.134   2
   1  12  -8 20690.8 1315.48   2
   1  12  -7 2099.48 377.943   6
   1  12  -7 1904.59 369.536   2
   1  12  -6 104489. 2464.27   6
   1  12  -6 101525. 2586.27   2
   1  12  -5 14588.1 903.889   6
   1  12  -5 14744.2 925.648   2
   1  12  -4 97049.9 2310.77   6
   1  12  -4 92864.2 2209.56   2
   1  12  -3 27251.3 1207.93   6
   1  12  -3 26170.3 1087.90   2
   1  12  -2 14587.0 882.503   6
   1  12  -2 14400.5 757.263   2
   1  12  -1 1763.86 312.551   6
   1  12  -1 1944.72 264.199   2
   1  12   0 54777.9 1281.31   2
   1  12   0 52720.1 1712.23   6
   1  12   1 8949.96 699.789   6
   1  12   1 8494.59 463.284   2
   1  12   2 63506.4 1878.95   6
   1  12   2 63031.1 1169.82   2
   1  12   3 1204.75 146.078   2
   1  12   4 26855.2 625.675   2
   1  12   5 3074.11 206.005   2
   1  13 -10 82.7401 150.103   2
   1  13  -9 29704.9 1715.74   2
   1  13  -8 1831.51 411.593   2
   1  13  -7 19187.5 1236.42   2
   1  13  -7 19471.0 1183.55   6
   1  13  -6 8861.80 787.319   2
   1  13  -6 9029.18 759.077   6
   1  13  -5 71632.1 2115.08   6
   1  13  -5 68808.6 2088.26   2
   1  13  -4 252.878 135.861   6
   1  13  -4-111.473 181.435   2
   1  13  -3 61895.3 1934.21   6
   1  13  -3 61106.5 1762.06   2
   1  13  -2 237.304 178.114   6
   1  13  -2 64.3737 67.4300   2
   1  13  -1 9688.88 770.264   6
   1  13  -1 10354.4 615.033   2
   1  13   0 26904.7 1282.84   6
   1  13   0 27477.7 955.802   2
   1  13   1 29249.5 1346.89   6
   1  13   1 29781.5 917.117   2
   1  13   2 29503.2 1346.13   6
   1  13   2 28167.7 802.550   2
   1  14 -10 44074.7 2271.38   2
   1  14  -9 343.858 237.501   2
   1  14  -8 25107.0 1567.30   2
   1  14  -7 3414.34 551.537   2
   1  14  -6 9841.79 864.521   2
   1  14  -6 10720.2 871.911   6
   1  14  -5 43434.4 1733.29   6
   1  14  -5 42512.4 1687.64   2
   1  14  -4 37305.5 1579.17   6
   1  14  -4 35399.9 1462.37   2
   1  14  -3 8979.51 762.473   6
   1  14  -3 9489.94 714.202   2
   1  14  -2 32462.9 1477.57   6
   1  14  -2 33539.6 1268.85   2
   1  14  -1 4292.40 536.216   6
   1  14  -1 4558.71 424.896   2
   1  14   0 2619.00 421.147   6
   1  14   1 53484.0 1939.45   6
   1  14   2 4544.82 562.643   6
   1  14   3 55225.9 1985.14   6
   1  15  -6 6184.28 712.819   6
   1  15  -5 3398.27 501.916   6
   1  15  -4 48581.2 1893.66   6
   1  15  -3 7761.42 749.246   6
   1  15  -2 35969.8 1626.16   6
   1  15  -1 2650.86 440.382   6
   1  15   0 24014.4 1368.17   6
   1  15   1 2579.19 463.757   6
   1  15   2 54518.1 2067.60   6
   1  15   3 156.111 101.055   6
   1  15   4 33582.6 1672.69   6
   1  15   5 4074.02 589.600   6
   1  16  -5 18384.1 1239.53   6
   1  16  -4 13309.4 1035.31   6
   1  16  -3 50373.9 2003.01   6
   1  16  -2 2913.74 485.351   6
   1  16  -1 27576.9 1504.03   6
   1  16   0 2074.72 416.559   6
   1  16   1 11945.2 1013.85   6
   1  16   2 3493.84 555.811   6
   1  16   3 22670.4 1411.77   6
   1  16   4 14204.9 1132.99   6
   1  16   5 19908.4 1362.33   6
   1  17  -3 8520.18 896.324   6
   1  17  -2 29033.0 1582.66   6
   1  17  -1 3467.56 559.869   6
   1  17   0 17085.7 1240.72   6
   1  17   1 6412.07 751.733   6
   2 -15  -5 2672.93 594.087   4
   2 -15  -4 19061.4 1390.89   4
   2 -15  -3 1331.04 384.781   4
   2 -15  -2 16545.3 1246.65   4
   2 -15  -1 1039.34 335.151   4
   2 -15   0 30228.3 1655.57   4
   2 -14  -8 1881.59 495.943   4
   2 -14  -7 7040.93 914.414   4
   2 -14  -6 6321.27 821.492   4
   2 -14  -5 30961.2 1797.39   4
   2 -14  -4 305.671 153.349   4
   2 -14  -3 39435.1 1900.62   4
   2 -14  -2 3310.05 541.948   4
   2 -14  -1 20265.5 1331.90   4
   2 -14   0 15991.3 1177.50   4
   2 -14   1 35526.8 1717.08   4
   2 -13 -10 40202.7 2478.97   3
   2 -13  -9-92.7863 238.900   3
   2 -13  -8 14074.2 1327.74   3
   2 -13  -7-137.553 272.571   3
   2 -13  -7 189.928 227.639   4
   2 -13  -6 13543.7 1151.82   3
   2 -13  -6 14054.6 1142.98   4
   2 -13  -5 11888.6 1008.69   3
   2 -13  -5 11925.0 1024.44   4
   2 -13  -4 51303.2 1933.94   3
   2 -13  -4 49388.6 2064.60   4
   2 -13  -3 19779.6 1111.14   3
   2 -13  -3 19838.6 1294.31   4
   2 -13  -2 39613.3 1487.47   3
   2 -13  -2 37404.0 1725.67   4
   2 -13  -1 8430.30 657.392   3
   2 -13  -1 8230.86 785.033   4
   2 -13   0 681.619 222.064   3
   2 -13   0 844.785 249.043   4
   2 -13   1 35878.3 1266.87   3
   2 -13   1 33864.8 1570.61   4
   2 -13   2 17114.5 870.918   3
   2 -12 -12 7679.66 1140.99   3
   2 -12 -11 12362.8 1372.02   3
   2 -12 -10 14911.4 1466.34   3
   2 -12  -9 32253.2 2061.36   3
   2 -12  -8 7270.02 939.126   3
   2 -12  -7 16000.0 1320.01   3
   2 -12  -6 17965.1 1341.85   3
   2 -12  -5 2274.55 453.032   3
   2 -12  -5 2269.07 429.419   4
   2 -12  -4 52205.5 1973.83   3
   2 -12  -4 48847.5 1970.20   4
   2 -12  -3 25025.3 1255.29   3
   2 -12  -3 22810.2 1323.08   4
   2 -12  -2 40668.1 1502.55   3
   2 -12  -2 38547.1 1697.24   4
   2 -12  -1 32494.0 1259.27   3
   2 -12  -1 32587.7 1494.49   4
   2 -12   0 10352.4 681.761   3
   2 -12   0 11073.6 847.889   4
   2 -12   1 570.462 166.419   3
   2 -12   1 510.681 202.865   4
   2 -12   2 70941.8 1738.17   3
   2 -12   2 68226.3 2115.48   4
   2 -12   3 120.937 79.3952   3
   2 -11 -13 7973.21 1207.00   3
   2 -11 -12 6783.52 1060.05   3
   2 -11 -11 15084.1 1565.44   3
   2 -11 -10 267.118 246.614   3
   2 -11  -9 42182.7 2387.76   3
   2 -11  -8 6598.56 900.414   3
   2 -11  -7 37351.0 1991.84   3
   2 -11  -6 10815.3 1035.71   3
   2 -11  -5 24952.6 1464.67   3
   2 -11  -4 153.835 116.181   3
   2 -11  -4 364.870 187.885   4
   2 -11  -3 77570.4 2234.45   3
   2 -11  -3 76135.4 2238.40   4
   2 -11  -2 3469.38 431.269   3
   2 -11  -2 3339.81 492.032   4
   2 -11  -1 72020.2 1881.12   3
   2 -11  -1 70782.0 2099.80   4
   2 -11   0 362.900 175.538   3
   2 -11   0 386.443 178.896   4
   2 -11   1 17548.7 870.058   3
   2 -11   1 15958.3 972.207   4
   2 -11   2 44526.1 1366.22   3
   2 -11   2 41244.2 1573.91   4
   2 -11   3 62557.5 1600.17   3
   2 -10 -13 6094.27 1069.69   3
   2 -10 -12 21475.9 1893.59   3
   2 -10 -11 3650.02 816.290   3
   2 -10 -10 16804.4 1500.28   3
   2 -10  -9 3281.53 633.353   3
   2 -10  -8 86898.0 3266.90   3
   2 -10  -7 8934.45 965.269   3
   2 -10  -6 72642.0 2630.83   3
   2 -10  -5 412.418 208.832   3
   2 -10  -4 15379.6 1073.94   3
   2 -10  -3 43148.2 1657.08   3
   2 -10  -2 80454.2 2138.23   4
   2 -10  -2 80853.7 2131.98   3
   2 -10  -1 24118.2 1068.38   3
   2 -10  -1 23055.1 1133.70   4
   2 -10   0 61082.6 1610.17   3
   2 -10   0 60974.1 1821.64   4
   2 -10   1 793.964 197.516   3
   2 -10   1 735.841 234.702   4
   2 -10   2 13103.7 703.362   3
   2 -10   2 11799.2 822.626   4
   2 -10   3 45596.4 1354.35   3
   2 -10   4 34393.2 1186.97   3
   2  -9 -14 1794.68 551.928   3
   2  -9 -13 45695.0 2762.28   3
   2  -9 -12 706.548 325.678   3
   2  -9 -11 28876.9 2029.34   3
   2  -9 -10 4149.74 808.467   3
   2  -9  -9 20634.0 1603.12   3
   2  -9  -8 36653.3 2075.12   3
   2  -9  -7 81693.4 2960.69   3
   2  -9  -6 12386.3 1087.22   3
   2  -9  -5 37456.8 1752.83   3
   2  -9  -4 11192.1 905.705   3
   2  -9  -3 6409.22 654.639   3
   2  -9  -2 78433.1 2081.84   3
   2  -9  -1 79919.8 1936.41   3
   2  -9  -1 78553.4 1961.64   4
   2  -9   0 93416.9 1984.16   3
   2  -9   0 89253.5 2053.76   4
   2  -9   1 32110.0 1104.15   3
   2  -9   1 32698.3 1236.52   4
   2  -9   2 32008.0 1110.21   3
   2  -9   2 30675.3 1198.29   4
   2  -9   3 892.711 193.459   3
   2  -9   3 1012.90 244.634   4
   2  -9   4 98146.5 1958.61   3
   2  -8 -14 22370.4 1907.94   3
   2  -8 -13 20461.0 1791.92   3
   2  -8 -12 41784.1 2484.64   3
   2  -8 -11 5596.12 922.917   3
   2  -8 -10 12418.7 1308.07   3
   2  -8  -9 30801.4 1915.34   3
   2  -8  -8 4383.66 701.493   3
   2  -8  -7 70730.0 2713.55   3
   2  -8  -6 66286.3 2495.07   3
   2  -8  -5 31105.2 1612.61   3
   2  -8  -4 28108.7 1391.57   3
   2  -8  -3 58338.6 1908.87   3
   2  -8  -2 11945.1 816.452   3
   2  -8  -1 209799. 3080.34   3
   2  -8  -1 194870. 2901.32   4
   2  -8   0 1092.05 227.771   3
   2  -8   0 1000.24 211.441   4
   2  -8   1 62757.6 1506.69   3
   2  -8   1 63536.7 1610.99   4
   2  -8   2 13350.8 685.775   3
   2  -8   2 12784.1 711.596   4
   2  -8   3 14014.1 743.717   3
   2  -8   3 12993.4 733.361   4
   2  -8   4 3836.62 378.001   3
   2  -7 -14 27174.8 2021.33   3
   2  -7 -13 2527.27 635.451   3
   2  -7 -12 50949.7 2653.69   3
   2  -7 -11 28846.2 1942.08   3
   2  -7 -10 22906.0 1648.56   3
   2  -7  -9 5966.96 840.641   3
   2  -7  -8 73321.4 2859.89   3
   2  -7  -7 6953.76 824.168   3
   2  -7  -6 176830. 4023.37   3
   2  -7  -5 2201.38 399.020   3
   2  -7  -4 54795.0 1971.69   3
   2  -7  -3 3366.23 436.640   3
   2  -7  -2 11520.2 773.920   3
   2  -7  -1 33165.3 1219.74   3
   2  -7   0 207577. 2781.55   3
   2  -7   0 199869. 2715.69   4
   2  -7   1 8825.11 552.145   3
   2  -7   1 9134.68 579.633   4
   2  -7   2 287552. 3064.60   3
   2  -7   2 282121. 3144.62   4
   2  -7   3 5026.89 407.508   3
   2  -7   3 4895.87 415.161   4
   2  -7   4 33379.1 1079.47   3
   2  -6 -14 114.619 238.345   3
   2  -6 -13 42306.2 2530.16   3
   2  -6 -12 3433.08 683.042   3
   2  -6 -11 99274.4 3511.43   3
   2  -6 -10 3286.34 632.551   3
   2  -6  -9 55219.4 2432.12   3
   2  -6  -8 7711.71 881.004   3
   2  -6  -7 16600.1 1249.99   3
   2  -6  -6 32370.8 1686.21   3
   2  -6  -5 116650. 3046.81   3
   2  -6  -4 816.316 220.547   3
   2  -6  -3 103177. 2478.31   3
   2  -6  -2 46281.7 1520.57   3
   2  -6  -1 53353.8 1510.87   3
   2  -6   0 426703. 3913.10   3
   2  -6   1 90498.1 1713.60   3
   2  -6   1 87675.7 1644.21   4
   2  -6   2 69053.3 1436.38   3
   2  -6   2 67586.6 1425.37   4
   2  -6   3 35395.9 1021.38   3
   2  -6   3 33566.5 1000.88   4
   2  -6   4 987.858 189.466   3
   2  -5 -15-45.8218 254.925   3
   2  -5 -14 15610.1 1518.54   3
   2  -5 -13 16998.1 1494.52   3
   2  -5 -12 49387.2 2443.89   3
   2  -5 -11 22372.4 1630.73   3
   2  -5 -10 89362.4 3126.43   3
   2  -5  -9 2109.77 472.571   3
   2  -5  -8 28711.4 1642.91   3
   2  -5  -7 35643.6 1767.88   3
   2  -5  -6 13123.0 1018.13   3
   2  -5  -5 157780. 3511.32   3
   2  -5  -4 166994. 3391.20   3
   2  -5  -3 52298.0 1742.08   3
   2  -5  -2 31095.3 1217.99   3
   2  -5  -1 79156.3 1824.52   3
   2  -5   0 31835.6 1030.57   3
   2  -5   1 119596. 1887.89   3
   2  -5   1 111314. 1696.31   4
   2  -5   2 66745.7 1368.61   3
   2  -5   2 64719.7 1277.27   4
   2  -5   3 132848. 1894.61   3
   2  -5   3 127623. 1785.01   4
   2  -5   4 32155.1 989.715   3
   2  -4 -15 21900.6 1766.36   3
   2  -4 -14 4225.05 728.185   3
   2  -4 -13 8607.65 1078.87   3
   2  -4 -12 28419.0 1790.49   3
   2  -4 -11 8126.16 954.949   3
   2  -4 -10 96407.1 3044.66   3
   2  -4  -9 46499.5 2037.36   3
   2  -4  -8 55147.2 2200.91   3
   2  -4  -7 4843.68 668.928   3
   2  -4  -6 88772.5 2619.56   3
   2  -4  -5 943.850 255.356   3
   2  -4  -4 341600. 4727.84   3
   2  -4  -3 28412.8 1277.01   3
   2  -4  -2 107883. 2254.58   3
   2  -4  -1 1542.04 211.593   3
   2  -4   0 84231.9 1642.84   3
   2  -4   1 94340.9 1606.74   3
   2  -4   2 151680. 1941.83   3
   2  -4   2 149587. 1773.02   4
   2  -4   3 9120.29 473.290   3
   2  -4   3 8187.65 409.736   4
   2  -4   4 330213. 3057.41   3
   2  -3 -15 35895.1 2273.03   3
   2  -3 -14 24640.8 1766.31   3
   2  -3 -13 19732.1 1581.31   3
   2  -3 -12 600.841 309.113   3
   2  -3 -11 40281.4 2025.85   3
   2  -3 -10 6123.99 756.471   3
   2  -3  -9 192599. 4066.34   3
   2  -3  -8 10479.6 899.143   3
   2  -3  -7 80555.5 2413.61   3
   2  -3  -6 2082.77 415.631   3
   2  -3  -5 56669.4 1997.82   3
   2  -3  -4 43698.8 1611.58   3
   2  -3  -3 169550. 3031.46   3
   2  -3  -2 2013.73 308.908   3
   2  -3  -1 113489. 1992.65   3
   2  -3   0 38383.5 1063.41   3
   2  -3   1 23749.2 771.035   3
   2  -3   2 203182. 2146.48   3
   2  -3   2 195838. 1764.20   4
   2  -3   3 139866. 1794.15   3
   2  -3   3 130533. 1406.79   4
   2  -3   4 217004. 2390.87   3
   2  -2 -15-415.592 389.244   3
   2  -2 -14 84961.2 3283.30   3
   2  -2 -13 1042.64 398.924   3
   2  -2 -12 15531.6 1290.26   3
   2  -2 -11 36032.0 1900.51   3
   2  -2 -10 36259.6 1815.61   3
   2  -2  -9 25083.3 1443.83   3
   2  -2  -8 288721. 4704.30   3
   2  -2  -7 933.869 212.901   3
   2  -2  -6 54863.0 1884.29   3
   2  -2  -5 42645.6 1640.60   3
   2  -2  -4 60037.0 1848.15   3
   2  -2  -3 218062. 3357.46   3
   2  -2  -2 318578. 3705.47   3
   2  -2  -1 64394.7 1491.07   3
   2  -2   0 140819. 1975.78   3
   2  -2   1 20764.4 676.903   3
   2  -2   2 64864.8 1164.19   3
   2  -2   2 61292.0 835.204   4
   2  -2   3 424657. 3046.83   3
   2  -2   3 358561. 1975.95   4
   2  -2   4 39126.3 977.046   3
   2  -1 -15 51807.3 2660.34   3
   2  -1 -14 6587.72 910.711   3
   2  -1 -13 75819.3 2976.53   3
   2  -1 -12 5498.86 741.619   3
   2  -1 -11 976.848 299.080   3
   2  -1 -10 70719.1 2486.98   3
   2  -1  -9 23541.5 1356.35   3
   2  -1  -8 122213. 2988.31   3
   2  -1  -7 164493. 3328.74   3
   2  -1  -6 59623.2 1935.02   3
   2  -1  -5 12273.4 814.836   3
   2  -1  -4 213685. 3300.84   3
   2  -1  -3 9040.24 655.752   3
   2  -1  -2 271110. 3362.97   3
   2  -1  -1 81842.6 1606.99   3
   2  -1   0 251410. 2477.31   3
   2  -1   1 367.209 100.327   3
   2  -1   2 33428.9 770.451   3
   2  -1   3 207228. 2012.03   3
   2  -1   7 13820.0 695.861   2
   2  -1   8 71521.1 1687.54   2
   2   0 -15 42430.4 2409.44   3
   2   0 -14 27526.2 1861.30   3
   2   0 -13 57509.5 2520.67   3
   2   0 -12 15182.6 1222.99   3
   2   0 -11 10524.6 1076.10   2
   2   0 -11 11712.3 1035.22   3
   2   0 -10 3411.58 536.820   3
   2   0 -10 3340.90 599.439   2
   2   0  -9 57736.5 2313.97   2
   2   0  -9 63800.4 2171.41   3
   2   0  -8 28532.8 1539.18   2
   2   0  -8 30808.3 1448.52   3
   2   0  -7 301999. 4777.88   2
   2   0  -7 310982. 4362.44   3
   2   0  -6 25693.2 1210.54   3
   2   0  -5 133080. 2642.39   3
   2   0  -4 4751.23 459.479   3
   2   0  -3 81417.8 1215.62   1
   2   0  -3 84428.7 1979.39   3
   2   0  -2 76493.3 1760.78   3
   2   0  -1 215213. 2515.72   3
   2   0   0 3922.97 299.597   3
   2   0   1 42213.4 826.572   3
   2   0   2 7888.25 351.312   3
   2   0   3 90970.4 1273.57   3
   2   0   4 266408. 1647.78   6
   2   0   5 343538. 1627.42   6
   2   0   6 129535. 975.314   6
   2   0   6 127908. 1841.46   2
   2   0   7 38253.4 1099.86   2
   2   0   7 37808.7 546.899   6
   2   0   8 46460.1 631.990   6
   2   0   8 48279.3 1331.19   2
   2   1 -15 2197.96 554.285   3
   2   1 -14 40941.8 2484.77   2
   2   1 -14 48772.9 2398.92   3
   2   1 -13 283.975 184.262   3
   2   1 -13 446.232 190.501   2
   2   1 -12 67846.2 2860.60   2
   2   1 -12 73999.2 2706.32   3
   2   1 -11 3571.60 563.095   3
   2   1 -11 3154.67 618.168   2
   2   1 -10 37475.7 1974.71   2
   2   1 -10 40525.8 1792.83   3
   2   1  -9 9223.00 903.009   2
   2   1  -9 9934.32 840.217   3
   2   1  -8 134245. 3281.22   2
   2   1  -8 147438. 3082.44   3
   2   1  -7 41887.5 1740.62   2
   2   1  -7 43922.4 1627.97   3
   2   1  -6 256129. 4117.66   2
   2   1  -6 259446. 3719.41   3
   2   1  -5 20049.3 1090.95   2
   2   1  -5 21471.6 1003.33   3
   2   1  -4 78410.6 2028.37   2
   2   1  -4 80420.6 1882.23   3
   2   1  -3 37527.9 1199.97   3
   2   1  -2 46606.6 1106.27   1
   2   1  -2 43151.7 1248.44   3
   2   1  -1 121319. 2024.21   1
   2   1  -1 125729. 1831.64   3
   2   1   0 943028. 4144.20   3
   2   1   1 125990. 1301.09   3
   2   1   2 58276.4 861.945   3
   2   1   2 58830.0 914.793   6
   2   1   3 47117.8 737.684   6
   2   1   3 48409.7 872.547   3
   2   1   4 1620.56 131.384   6
   2   1   5 385945. 2042.76   6
   2   1   6 20709.9 481.593   6
   2   1   6 20768.7 723.097   2
   2   1   7 98796.8 1681.39   2
   2   1   8 56927.9 1407.70   2
   2   1   9 19713.5 898.476   2
   2   2 -15 14138.4 1536.35   2
   2   2 -15 15198.5 1406.98   3
   2   2 -14 17296.1 1610.91   2
   2   2 -14 20727.6 1543.90   3
   2   2 -13 65128.4 2967.98   2
   2   2 -13 72556.2 2744.71   3
   2   2 -12 10904.5 1159.58   2
   2   2 -12 12071.5 1052.22   3
   2   2 -11 84219.1 3003.45   2
   2   2 -11 87336.9 2748.32   3
   2   2 -10 967.295 282.416   3
   2   2 -10 575.441 243.507   2
   2   2  -9 8269.45 853.803   2
   2   2  -9 8479.48 773.831   3
   2   2  -8 53739.1 1813.68   3
   2   2  -8 51028.0 1980.91   2
   2   2  -7 18801.0 1123.41   2
   2   2  -7 21196.4 1082.52   3
   2   2  -6 195735. 3455.31   2
   2   2  -6 200760. 3140.67   3
   2   2  -5 164492. 2987.92   2
   2   2  -5 174856. 2783.56   3
   2   2  -4 35691.9 1317.72   2
   2   2  -4 36587.1 1200.90   3
   2   2  -3 43589.6 1400.04   2
   2   2  -3 43400.8 1219.91   3
   2   2  -2 98897.3 1798.60   3
   2   2  -1 14161.5 577.193   3
   2   2   0 686724. 3171.82   3
   2   2   1 47353.5 696.375   3
   2   2   2 166957. 1392.97   3
   2   2   2 166018. 1047.28   4
   2   2   3 16924.5 493.571   6
   2   2   4 51496.9 847.190   6
   2   2   5 17501.4 553.269   2
   2   2   5 17449.9 495.198   6
   2   2   5 18066.1 484.549   5
   2   2   6 315050. 2609.18   2
   2   2   6 313186. 1989.90   5
   2   2   7 4835.40 364.503   2
   2   2   7 4986.01 248.888   5
   2   2   8 270800. 2965.73   2
   2   2   8 258820. 1810.38   5
   2   2   9 6121.02 481.479   2
   2   2   9 6187.30 274.845   5
   2   2  10 17099.7 457.818   5
   2   3 -15 7942.49 1185.36   2
   2   3 -15 7883.52 1005.44   3
   2   3 -14 4488.80 742.650   3
   2   3 -14 2585.34 709.552   2
   2   3 -13 49871.9 2564.62   2
   2   3 -13 53802.8 2344.42   3
   2   3 -12 30793.0 1909.26   2
   2   3 -12 33255.3 1754.12   3
   2   3 -11 54083.6 2392.57   2
   2   3 -11 58777.1 2219.68   3
   2   3 -10 53285.7 1999.81   3
   2   3 -10 49409.6 2153.64   2
   2   3  -9 11744.8 910.862   3
   2   3  -9 11627.6 982.013   2
   2   3  -8 4578.92 514.789   3
   2   3  -8 3926.47 541.123   2
   2   3  -7 128761. 2613.62   3
   2   3  -7 122947. 2819.42   2
   2   3  -6 416.809 196.409   3
   2   3  -6 607.877 194.080   2
   2   3  -5 227813. 3397.38   2
   2   3  -5 234579. 3089.20   3
   2   3  -4 125608. 2380.12   2
   2   3  -4 130651. 2170.73   3
   2   3  -3 144287. 2375.15   2
   2   3  -3 151736. 2217.29   3
   2   3  -2 1463.24 225.973   2
   2   3  -2 1416.40 216.789   3
   2   3  -1 197934. 2467.76   2
   2   3  -1 193833. 2021.96   3
   2   3   0 30088.3 560.503   3
   2   3   1 380561. 1689.27   3
   2   3   1 392175. 2176.04   4
   2   3   2 10448.0 426.404   5
   2   3   2 9797.23 331.459   4
   2   3   3 78040.2 1152.95   6
   2   3   3 78854.0 1138.14   5
   2   3   4 4914.12 295.840   6
   2   3   4 5018.89 287.144   5
   2   3   5 50196.1 860.566   2
   2   3   5 51576.3 909.542   5
   2   3   6 176278. 1864.81   2
   2   3   6 178934. 1704.13   5
   2   3   7 118931. 1703.26   2
   2   3   7 123974. 1431.12   5
   2   3   8 18198.9 730.574   2
   2   3   8 17946.0 549.585   5
   2   3   9 85752.2 1745.10   2
   2   3   9 86332.4 1238.89   5
   2   3  10 1389.30 151.064   5
   2   3  11 6660.36 354.337   5
   2   3  12 73381.4 1140.23   5
   2   4 -15 5872.63 1047.58   2
   2   4 -15 7173.64 970.753   3
   2   4 -14 7692.55 1057.22   2
   2   4 -14 8927.23 1006.97   3
   2   4 -13-337.988 222.608   3
   2   4 -13 70.0880 205.115   2
   2   4 -12 78151.5 3005.75   2
   2   4 -12 79841.5 2714.00   3
   2   4 -11 6469.80 709.223   3
   2   4 -11 6008.59 779.131   2
   2   4 -10 113002. 2887.83   3
   2   4 -10 103586. 3103.56   2
   2   4  -9 4299.93 527.932   3
   2   4  -9 4047.42 577.605   2
   2   4  -8 24481.4 1191.41   3
   2   4  -8 23349.4 1287.89   2
   2   4  -7 25575.2 1162.62   3
   2   4  -7 25898.7 1273.99   2
   2   4  -6 139276. 2492.28   3
   2   4  -6 133607. 2724.94   2
   2   4  -5 27667.6 1031.31   3
   2   4  -5 27025.9 1146.14   2
   2   4  -4 373835. 3977.88   2
   2   4  -4 380027. 3584.02   3
   2   4  -3 7020.67 502.708   6
   2   4  -3 6561.25 499.196   2
   2   4  -3 7564.86 461.302   3
   2   4  -2 37121.3 1074.64   2
   2   4  -2 36191.1 991.430   6
   2   4  -2 37467.4 946.579   3
   2   4  -1 73162.1 1406.46   2
   2   4  -1 66750.9 1077.85   3
   2   4   0 15196.9 297.377   3
   2   4   1 219266. 2140.04   5
   2   4   1 197765. 1791.79   4
   2   4   2 436813. 2935.81   5
   2   4   2 426494. 2580.10   4
   2   4   3 25052.4 695.968   5
   2   4   4 228158. 2142.76   5
   2   4   5 80706.5 994.643   2
   2   4   5 84875.2 1280.19   5
   2   4   6 1463.17 160.353   2
   2   4   6 1542.74 177.181   5
   2   4   7 169636. 1939.15   2
   2   4   7 173456. 1908.90   5
   2   4   8 59870.9 1273.83   2
   2   4   8 60789.9 1148.51   5
   2   4   9 121106. 2011.21   2
   2   4   9 122081. 1665.90   5
   2   4  10 29991.9 1079.18   2
   2   4  10 30114.5 838.859   5
   2   4  11 33224.6 901.619   5
   2   5 -15 37515.9 2208.52   3
   2   5 -14 1335.34 446.037   3
   2   5 -14 1292.61 416.886   2
   2   5 -13 11325.3 1252.25   2
   2   5 -13 12854.2 1155.52   3
   2   5 -12 17508.0 1290.63   3
   2   5 -12 15548.2 1338.55   2
   2   5 -11 77904.8 2573.07   3
   2   5 -11 79680.8 2857.40   2
   2   5 -10 9550.94 834.763   3
   2   5 -10 8851.94 921.303   2
   2   5  -9 96635.5 2552.14   3
   2   5  -9 97600.3 2814.26   2
   2   5  -8 981.462 250.501   3
   2   5  -8 554.247 223.208   2
   2   5  -7 20924.5 1056.11   3
   2   5  -7 20590.1 1148.30   2
   2   5  -6 64361.6 1704.20   3
   2   5  -6 62421.2 1858.05   2
   2   5  -5 24223.5 953.377   3
   2   5  -5 24051.9 1077.21   2
   2   5  -4 85960.5 1647.38   3
   2   5  -4 82375.2 1850.20   2
   2   5  -3 241812. 2923.88   2
   2   5  -3 248492. 2794.61   6
   2   5  -2 40381.1 1057.26   6
   2   5  -2 40541.4 1101.37   2
   2   5  -2 41756.7 943.590   3
   2   5  -1 43962.5 1038.83   2
   2   5  -1 42644.3 750.640   3
   2   5   0 65445.3 1141.16   2
   2   5   0 62304.1 1181.99   4
   2   5   1 1837.50 205.543   5
   2   5   1 922.385 145.456   4
   2   5   2 282298. 2568.12   5
   2   5   3 76101.3 1331.84   5
   2   5   4 124431. 3322.83   1
   2   5   4 124751. 1691.16   5
   2   5   5 1174.65 108.891   2
   2   5   5 1254.51 170.316   5
   2   5   6 89921.7 1162.98   2
   2   5   6 97948.3 1532.13   5
   2   5   7 28683.0 752.027   2
   2   5   7 29503.8 847.793   5
   2   5   8 158867. 2011.34   2
   2   5   8 163048. 2057.03   5
   2   5   9 2768.55 289.903   2
   2   5   9 2746.54 268.863   5
   2   5  10 85104.8 1797.80   2
   2   5  10 82555.5 1538.34   5
   2   5  11 3648.54 325.990   5
   2   6 -15 4663.89 799.743   3
   2   6 -14 18299.8 1728.92   2
   2   6 -14 20466.7 1519.08   3
   2   6 -13 885.132 314.846   3
   2   6 -13 540.457 245.738   2
   2   6 -12 7649.78 841.718   3
   2   6 -12 7538.92 957.742   2
   2   6 -11 40487.7 1810.25   3
   2   6 -11 38771.1 2021.11   2
   2   6 -10 60182.9 2077.54   3
   2   6 -10 56192.5 2277.00   2
   2   6  -9 65248.5 2047.53   3
   2   6  -9 62597.6 2280.92   2
   2   6  -8 52524.4 1738.18   3
   2   6  -8 48822.8 1894.44   2
   2   6  -7 40025.7 1429.56   3
   2   6  -7 39362.2 1582.63   2
   2   6  -6 1014.42 210.782   3
   2   6  -6 1000.04 249.904   2
   2   6  -5 153248. 2361.83   3
   2   6  -5 150135. 2694.86   2
   2   6  -4 25142.5 877.481   3
   2   6  -4 24442.7 1005.82   2
   2   6  -4 25139.5 985.867   6
   2   6  -3 278181. 3144.83   2
   2   6  -3 283136. 3036.76   6
   2   6  -3 287399. 2682.60   3
   2   6  -2 124568. 1919.66   2
   2   6  -2 127097. 1954.57   6
   2   6  -2 129377. 1597.74   3
   2   6  -1 18141.3 734.626   6
   2   6  -1 18511.9 661.486   2
   2   6  -1 20425.4 771.571   5
   2   6  -1 18985.3 745.334   4
   2   6   0 4422.20 289.221   2
   2   6   0 4642.65 363.944   5
   2   6   0 4149.40 340.026   4
   2   6   1 64092.1 934.040   2
   2   6   1 64394.1 1329.94   5
   2   6   1 62703.9 1269.64   4
   2   6   2 51903.9 1195.04   5
   2   6   3 308948. 2880.15   5
   2   6   3 317721. 5404.50   1
   2   6   4 34584.6 1861.84   1
   2   6   4 35471.0 989.425   5
   2   6   5 254521. 5134.26   1
   2   6   5 248574. 2630.16   5
   2   6   6 8044.28 315.737   2
   2   6   6 8860.58 497.142   5
   2   6   7 29381.6 725.290   2
   2   6   7 31198.9 953.519   5
   2   6   8 36173.4 911.955   2
   2   6   8 36600.4 1053.04   5
   2   6   9 87524.3 1587.94   2
   2   6   9 86005.1 1652.32   5
   2   6  10 4740.87 401.505   2
   2   6  10 4512.09 384.430   5
   2   7 -15 50425.8 2530.77   3
   2   7 -14 13972.0 1274.83   3
   2   7 -13 9922.31 1204.68   2
   2   7 -13 9938.24 1008.35   3
   2   7 -12 13465.5 1113.24   3
   2   7 -12 13817.2 1301.30   2
   2   7 -11 3922.24 577.257   3
   2   7 -11 3381.39 625.934   2
   2   7 -10 84049.0 2462.15   3
   2   7 -10 83585.3 2826.27   2
   2   7  -9 626.293 190.356   3
   2   7  -9 1015.70 335.308   2
   2   7  -8 98850.6 2368.42   3
   2   7  -8 97589.2 2714.01   2
   2   7  -7 20424.1 1025.87   3
   2   7  -7 19223.3 1133.57   2
   2   7  -6 34634.8 1224.30   3
   2   7  -6 33413.0 1383.69   2
   2   7  -5 1793.43 255.700   3
   2   7  -5 1863.92 292.374   6
   2   7  -5 1741.18 268.692   2
   2   7  -4 116010. 1855.33   3
   2   7  -4 119269. 2249.39   2
   2   7  -4 121744. 2175.61   6
   2   7  -3 4428.53 400.886   2
   2   7  -3 4804.17 403.734   6
   2   7  -3 5049.75 340.092   3
   2   7  -3 4373.31 260.240   3
   2   7  -2 221267. 2610.69   2
   2   7  -2 228354. 2767.56   6
   2   7  -2 235978. 2839.06   5
   2   7  -2 223295. 1959.92   3
   2   7  -2 238144. 2957.06   4
   2   7  -1 1726.70 233.826   6
   2   7  -1 1096.58 150.528   2
   2   7  -1 1033.70 187.145   5
   2   7  -1 1252.26 219.163   4
   2   7   0 16372.7 555.880   2
   2   7   0 17461.1 757.095   5
   2   7   0 18434.4 774.716   4
   2   7   1 76098.4 1567.36   5
   2   7   1 75268.0 1534.94   4
   2   7   2 117110. 1928.16   5
   2   7   3 155242. 3967.74   1
   2   7   3 152500. 2205.39   5
   2   7   4 226697. 4987.16   1
   2   7   4 217007. 2646.37   5
   2   7   5 22635.0 1618.25   1
   2   7   5 19543.7 797.871   5
   2   7   6 58522.7 750.442   2
   2   7   6 61606.5 1428.04   5
   2   7   7 36757.0 750.534   2
   2   7   7 39012.9 1154.68   5
   2   7   8 11587.0 487.336   2
   2   7   9 112530. 1740.10   2
   2   7  10 40120.5 1136.38   2
   2   8 -14 1010.47 279.515   3
   2   8 -13 27899.5 1991.81   2
   2   8 -13 30332.7 1757.92   3
   2   8 -12 404.043 172.053   3
   2   8 -12 524.070 279.868   2
   2   8 -11 7335.75 788.748   3
   2   8 -11 7312.55 881.541   2
   2   8 -10 2704.21 447.974   3
   2   8 -10 2423.77 485.766   2
   2   8  -9 79769.0 2266.15   3
   2   8  -9 76980.7 2590.21   2
   2   8  -8 68.5813 167.463   3
   2   8  -8-18.0888 134.476   2
   2   8  -7 202381. 3208.56   3
   2   8  -7 190599. 3600.73   2
   2   8  -6 4296.99 412.250   3
   2   8  -6 4118.16 489.602   2
   2   8  -6 3928.05 390.639   3
   2   8  -5 21315.8 791.346   3
   2   8  -5 22464.2 898.336   3
   2   8  -5 21936.6 1054.93   2
   2   8  -5 21291.3 999.687   6
   2   8  -4 66769.7 1384.34   3
   2   8  -4 63494.0 1188.94   3
   2   8  -4 64126.3 1693.66   2
   2   8  -4 65445.7 1643.44   6
   2   8  -3 54416.0 1453.36   6
   2   8  -3 52826.0 1425.79   2
   2   8  -3 54312.3 1101.98   3
   2   8  -2 45934.7 624.012   3
   2   8  -2 47415.5 1234.50   2
   2   8  -2 44920.1 791.835   3
   2   8  -1 112952. 1715.78   2
   2   8  -1 119906. 2102.29   6
   2   8   0 1691.52 182.027   2
   2   8   0 1566.79 241.030   6
   2   8   0 1692.50 258.308   4
   2   8   1 26192.2 607.524   2
   2   8   1 27837.9 1011.68   4
   2   8   2 79289.7 2888.21   1
   2   8   3 14805.1 1268.23   1
   2   8   4 214294. 5102.02   1
   2   8   7 11440.2 372.102   2
   2   8   8 14132.2 505.320   2
   2   8   9 274.322 74.4806   2
   2   9 -13 1044.75 218.915   3
   2   9 -13 2284.69 588.654   2
   2   9 -12 33371.7 2058.43   2
   2   9 -12 33662.3 1784.87   3
   2   9 -11 320.776 287.919   3
   2   9 -11 70.7022 149.519   2
   2   9 -10 10123.1 858.670   3
   2   9 -10 10371.9 1021.31   2
   2   9  -9 55644.8 1898.55   3
   2   9  -9 54095.5 2208.29   2
   2   9  -8 44460.5 1589.55   3
   2   9  -8 42903.5 1851.92   2
   2   9  -7 88807.4 2098.34   3
   2   9  -7 86568.4 2477.08   2
   2   9  -6 62345.5 1517.16   3
   2   9  -6 64313.0 1648.63   3
   2   9  -6 62785.5 1914.02   6
   2   9  -6 61251.4 1934.77   2
   2   9  -5 6953.89 494.176   3
   2   9  -5 6494.54 425.224   3
   2   9  -5 7034.80 621.370   2
   2   9  -5 6975.52 590.320   6
   2   9  -4 1829.99 198.927   3
   2   9  -4 1865.74 299.175   6
   2   9  -4 1809.31 287.264   2
   2   9  -4 2048.06 238.234   3
   2   9  -3 42697.3 808.185   3
   2   9  -3 43977.6 1326.97   2
   2   9  -3 45102.3 1400.59   6
   2   9  -3 45654.0 976.267   3
   2   9  -2 26150.2 1047.58   6
   2   9  -2 24633.2 915.638   2
   2   9  -1 165328. 2154.45   2
   2   9  -1 175425. 2685.84   6
   2   9   0 35669.9 890.614   2
   2   9   0 36290.1 1213.28   6
   2   9   1 115372. 1374.60   2
   2   9   1 121703. 2234.74   6
   2   9   2 861.410 88.4430   2
   2   9   2 750.267 188.503   6
   2   9   3 75723.6 1778.77   6
   2   9   7 33650.5 532.596   2
   2   9   8 821.661 113.882   2
   2  10 -12 22848.0 1735.09   2
   2  10 -11 13217.7 1239.89   2
   2  10 -11 14504.5 1093.29   3
   2  10 -10 2055.25 374.445   3
   2  10 -10 2815.31 559.638   2
   2  10  -9 1526.71 287.172   3
   2  10  -9 1693.80 403.671   2
   2  10  -8 64617.0 1923.42   3
   2  10  -8 62786.1 2311.85   2
   2  10  -7 26452.7 1129.57   3
   2  10  -7 26436.9 1395.40   2
   2  10  -6 81488.0 1851.23   3
   2  10  -6 78036.5 2263.78   2
   2  10  -6 83463.0 2250.21   6
   2  10  -5 3077.25 394.166   6
   2  10  -5 3378.37 311.656   3
   2  10  -5 3319.39 427.862   2
   2  10  -5 3610.26 347.797   3
   2  10  -4 12061.2 517.916   3
   2  10  -4 11412.1 744.960   6
   2  10  -4 11823.2 760.636   2
   2  10  -4 11823.6 562.739   3
   2  10  -3 21904.9 570.642   3
   2  10  -3 22092.4 972.094   2
   2  10  -3 22906.1 1052.47   6
   2  10  -3 20547.5 630.450   3
   2  10  -2 157778. 2710.45   6
   2  10  -2 155293. 2386.95   2
   2  10  -1 3099.52 303.656   2
   2  10  -1 3254.09 388.586   6
   2  10   0 201790. 2232.46   2
   2  10   0 217380. 3120.33   6
   2  10   1 31535.3 761.290   2
   2  10   1 32282.2 1216.57   6
   2  10   2 17962.9 444.856   2
   2  10   2 18274.4 917.536   6
   2  10   3 470.083 137.440   6
   2  10   4 6663.22 558.584   6
   2  11 -11 16252.4 1396.44   2
   2  11 -10 15666.0 1314.70   2
   2  11  -9 4564.46 665.750   2
   2  11  -8 19325.2 1309.51   2
   2  11  -7 91145.2 2650.53   2
   2  11  -7 91515.4 2137.96   3
   2  11  -6 19563.0 1145.09   2
   2  11  -6 20585.9 1145.24   6
   2  11  -6 20634.3 923.221   3
   2  11  -5 95303.4 2405.53   2
   2  11  -5 94192.7 2313.02   6
   2  11  -5 97262.2 1815.74   3
   2  11  -4 1160.13 170.989   3
   2  11  -4 1341.54 286.406   6
   2  11  -4 1222.49 262.330   2
   2  11  -3 29513.9 1165.86   2
   2  11  -3 30371.6 1273.15   6
   2  11  -2 1105.48 239.837   6
   2  11  -2 1180.53 218.259   2
   2  11  -1 103308. 2318.92   6
   2  11  -1 99996.7 1831.73   2
   2  11   0 15829.8 890.788   6
   2  11   0 15328.4 641.210   2
   2  11   1 88905.9 1370.61   2
   2  11   1 89493.9 2147.70   6
   2  11   2 18811.1 983.949   6
   2  11   2 18110.7 484.236   2
   2  11   3 665.582 199.066   6
   2  11   4 42889.6 1525.88   6
   2  12 -11 192.734 183.629   2
   2  12 -10 12077.0 1177.00   2
   2  12  -9 7904.24 907.792   2
   2  12  -8 9785.37 923.229   2
   2  12  -7 39823.5 1817.62   2
   2  12  -7 43239.0 1849.44   6
   2  12  -6 66732.4 2148.85   6
   2  12  -6 67482.5 2212.94   2
   2  12  -5 11439.6 851.617   2
   2  12  -5 11780.7 857.200   6
   2  12  -4 53481.6 1761.41   2
   2  12  -4 52901.4 1792.76   6
   2  12  -3 5947.08 538.165   2
   2  12  -3 5793.75 576.589   6
   2  12  -2 4760.74 453.517   2
   2  12  -2 4477.93 514.967   6
   2  12  -1 69412.2 1591.35   2
   2  12  -1 69939.8 1994.88   6
   2  12   0 11001.4 569.189   2
   2  12   0 10458.0 765.545   6
   2  12   1 100199. 2401.52   6
   2  12   1 99331.2 1523.43   2
   2  12   2 35182.6 715.871   2
   2  12   2 36487.1 1453.94   6
   2  12   3 22401.1 1139.92   6
   2  12   4 71.4230 77.9214   6
   2  12   5 32380.3 1409.19   6
   2  13 -10 7866.08 952.849   2
   2  13  -9 21753.4 1522.18   2
   2  13  -8 5332.88 716.160   2
   2  13  -7 4607.85 618.012   2
   2  13  -7 4809.42 624.647   6
   2  13  -6 52844.0 1972.85   6
   2  13  -6 53449.4 2028.49   2
   2  13  -5 7387.77 701.515   6
   2  13  -5 6492.80 658.066   2
   2  13  -4 57802.7 1965.00   6
   2  13  -4 57449.9 1878.08   2
   2  13  -3 11204.1 764.008   2
   2  13  -3 11151.5 841.155   6
   2  13  -2 22068.5 1031.72   2
   2  13  -2 22333.7 1190.35   6
   2  13  -1 577.308 236.310   6
   2  13  -1 564.678 150.867   2
   2  13   0 48711.5 1276.84   2
   2  13   0 48539.3 1752.74   6
   2  13   1-78.9070 154.896   6
   2  13   2 78889.9 2265.74   6
   2  13   3 2630.61 420.070   6
   2  13   4 25759.1 1302.88   6
   2  13   5 6208.23 655.234   6
   2  13   6 28853.4 1426.10   6
   2  13   7 10970.8 884.723   6
   2  14  -9 30495.4 1861.95   2
   2  14  -8 266.358 145.870   2
   2  14  -7 10824.7 989.627   2
   2  14  -7 10567.3 985.100   6
   2  14  -6 3784.80 550.148   6
   2  14  -6 3727.23 545.075   2
   2  14  -5 46092.4 1839.70   2
   2  14  -5 46005.6 1856.43   6
   2  14  -4 127.550 143.943   6
   2  14  -4 34.4029 107.767   2
   2  14  -3 59978.6 1865.67   2
   2  14  -3 61427.0 2113.48   6
   2  14  -2 1048.08 275.561   6
   2  14  -1 17618.1 1110.46   6
   2  14   0 18546.7 1138.51   6
   2  14   1 36595.5 1589.66   6
   2  14   2 16580.8 1088.74   6
   2  14   3 76188.7 2366.76   6
   2  14   4 2302.04 425.115   6
   2  14   5 15380.8 1079.92   6
   2  14   6 11862.0 966.460   6
   2  14   7 2955.57 493.250   6
   2  14   8 23883.8 1431.51   6
   2  14   9 14011.8 1100.10   6
   2  15  -6 10019.7 941.716   6
   2  15  -5 16331.8 1174.08   6
   2  15  -4 38377.8 1740.58   6
   2  15  -3 21034.6 1276.20   6
   2  15  -2 32470.2 1585.68   6
   2  15  -1 10379.7 880.736   6
   2  15   0 3289.83 519.468   6
   2  15   1 20854.9 1278.77   6
   2  15   2 16280.9 1121.70   6
   2  15   3 25858.0 1431.98   6
   2  15   4 24882.8 1419.16   6
   2  15   5 15911.6 1165.83   6
   2  15   6 126.125 153.826   6
   2  15   7 27185.1 1555.58   6
   2  15   8 864.713 352.545   6
   2  16  -5 751.938 264.677   6
   2  16  -4 41153.0 1897.65   6
   2  16  -3 8810.87 874.899   6
   2  16  -2 14371.2 1103.05   6
   2  16  -1 21389.9 1337.02   6
   2  16   0 7062.12 790.638   6
   2  16   1 364.794 219.349   6
   2  16   2 44162.6 1954.21   6
   2  16   3 901.153 241.156   6
   2  16   4 49154.4 2127.32   6
   2  16   5 769.649 275.003   6
   2  17  -4 502.906 269.957   6
   2  17  -3 42234.5 1968.60   6
   2  17  -2 417.608 222.900   6
   2  17  -1 41806.9 1970.51   6
   2  17   0 123.954 118.624   6
   2  17   1 10062.1 966.913   6
   3 -15  -3 1394.12 389.068   4
   3 -15  -2 7396.05 875.655   4
   3 -15  -1 12285.7 1130.80   4
   3 -15   0 16501.3 1304.35   4
   3 -15   1 18689.3 1367.72   4
   3 -14  -6 16134.6 1370.54   4
   3 -14  -5 10655.0 1092.81   4
   3 -14  -4 18665.6 1435.73   4
   3 -14  -3 23711.4 1525.83   4
   3 -14  -2 15925.6 1222.73   4
   3 -14  -1 532.564 207.109   4
   3 -14   0 42555.5 1926.20   4
   3 -14   1 96.8572 177.129   4
   3 -13 -10 5201.56 923.004   3
   3 -13  -9 14237.9 1465.23   3
   3 -13  -8 8927.52 1140.71   3
   3 -13  -7 11544.9 1217.92   3
   3 -13  -6 378.320 303.044   3
   3 -13  -5 59373.5 2468.92   3
   3 -13  -5 58112.3 2394.88   4
   3 -13  -4-183.457 284.730   3
   3 -13  -4 181.879 114.351   4
   3 -13  -3 50017.3 2003.58   3
   3 -13  -3 50847.6 2132.02   4
   3 -13  -2 4004.77 583.358   3
   3 -13  -2 3795.50 582.984   4
   3 -13  -1 10725.4 840.346   3
   3 -13  -1 11426.9 970.964   4
   3 -13   0 1854.89 355.447   3
   3 -13   0 1303.80 370.467   4
   3 -13   1 29105.0 1292.32   3
   3 -13   1 29937.7 1532.48   4
   3 -13   2 4064.25 471.120   3
   3 -13   2 3455.86 519.194   4
   3 -13   3 62474.5 1880.35   3
   3 -12 -11-47.1643 248.812   3
   3 -12 -10 39864.4 2480.62   3
   3 -12  -9-117.844 364.653   3
   3 -12  -8 27316.2 1956.88   3
   3 -12  -7 1012.37 346.031   3
   3 -12  -6 12283.3 1183.55   3
   3 -12  -5 15282.6 1252.12   3
   3 -12  -4 67925.9 2500.93   3
   3 -12  -4 65337.2 2362.23   4
   3 -12  -3 2782.80 461.262   3
   3 -12  -3 2453.64 451.647   4
   3 -12  -2 51684.4 1931.64   3
   3 -12  -2 52852.9 2038.56   4
   3 -12  -1 756.336 260.032   3
   3 -12  -1 621.845 245.592   4
   3 -12   0 10224.2 781.391   3
   3 -12   0 9916.69 855.329   4
   3 -12   1 36446.1 1447.20   3
   3 -12   1 34756.6 1574.98   4
   3 -12   2 10623.0 753.775   3
   3 -12   2 10951.6 873.123   4
   3 -12   3 48043.6 1622.69   3
   3 -12   4 33424.7 1375.63   3
   3 -11 -12 443.050 306.884   3
   3 -11 -11 10628.9 1322.65   3
   3 -11 -10 15661.4 1587.28   3
   3 -11  -9 42828.4 2485.42   3
   3 -11  -8 7493.57 1038.86   3
   3 -11  -7 22479.3 1650.92   3
   3 -11  -6 9434.13 1017.83   3
   3 -11  -5 6640.13 808.377   3
   3 -11  -4 30689.0 1691.44   3
   3 -11  -3 46516.1 1925.19   3
   3 -11  -3 43108.6 1793.93   4
   3 -11  -2 32450.1 1512.67   3
   3 -11  -2 28660.8 1475.29   4
   3 -11  -1 27529.0 1353.87   3
   3 -11  -1 27369.3 1363.28   4
   3 -11   0 17242.9 1008.21   3
   3 -11   0 17294.7 1060.68   4
   3 -11   1 311.205 170.652   3
   3 -11   1 72.7482 111.105   4
   3 -11   2 47863.0 1597.26   3
   3 -11   2 48337.8 1736.30   4
   3 -11   3 3610.36 434.528   3
   3 -11   3 3292.68 463.659   4
   3 -11   4 78925.0 2051.32   3
   3 -10 -12 13256.5 1499.92   3
   3 -10 -11 13994.1 1536.77   3
   3 -10 -10 5024.33 870.129   3
   3 -10  -9 34261.1 2250.28   3
   3 -10  -8 27739.9 1884.23   3
   3 -10  -7 30311.9 1916.94   3
   3 -10  -6 6009.20 795.459   3
   3 -10  -5 24121.8 1517.95   3
   3 -10  -4 272.886 279.254   3
   3 -10  -3 77436.4 2517.38   3
   3 -10  -2 15251.6 1044.74   3
   3 -10  -2 14250.2 939.142   4
   3 -10  -1 93642.6 2402.38   3
   3 -10  -1 91115.6 2353.18   4
   3 -10   0 5939.74 576.437   3
   3 -10   0 6441.32 625.103   4
   3 -10   1 28736.8 1222.12   3
   3 -10   1 28158.0 1283.51   4
   3 -10   2 15126.7 880.944   3
   3 -10   2 14162.4 900.895   4
   3 -10   3 58272.5 1674.57   3
   3 -10   3 54933.3 1727.05   4
   3 -10   4 6845.06 590.740   3
   3 -10   5 109831. 2397.17   3
   3  -9 -13 19236.8 1767.70   3
   3  -9 -12 19028.0 1721.62   3
   3  -9 -11 1475.24 536.612   3
   3  -9 -10 25611.1 1952.51   3
   3  -9  -9 2806.30 638.301   3
   3  -9  -8 74686.9 3040.49   3
   3  -9  -7 4164.45 691.337   3
   3  -9  -6 47558.0 2210.02   3
   3  -9  -5 2806.41 504.706   3
   3  -9  -4 23135.3 1443.80   3
   3  -9  -3 14356.5 1052.71   3
   3  -9  -2 106419. 2719.37   3
   3  -9  -1 12080.8 870.128   3
   3  -9  -1 10587.5 791.345   4
   3  -9   0 113314. 2522.42   3
   3  -9   0 109010. 2392.79   4
   3  -9   1 8780.12 669.789   3
   3  -9   1 8784.89 680.226   4
   3  -9   2 11382.7 751.952   3
   3  -9   2 10545.4 743.671   4
   3  -9   3 37178.4 1325.89   3
   3  -9   3 35460.7 1317.36   4
   3  -9   4 37443.6 1377.80   3
   3  -9   5 31665.0 1259.07   3
   3  -8 -13 37695.3 2484.73   3
   3  -8 -12 404.568 261.967   3
   3  -8 -11 25906.7 1902.65   3
   3  -8 -10 735.796 364.714   3
   3  -8  -9 29601.7 1985.50   3
   3  -8  -8 9207.98 1048.46   3
   3  -8  -7 101138. 3393.11   3
   3  -8  -6 5049.34 741.596   3
   3  -8  -5 51817.9 2202.54   3
   3  -8  -4 14065.7 1066.28   3
   3  -8  -3 21870.1 1284.74   3
   3  -8  -2 89493.0 2437.99   3
   3  -8  -1 58349.6 1848.76   3
   3  -8   0 26178.8 1185.72   3
   3  -8   0 23965.3 1077.15   4
   3  -8   1 48295.1 1547.25   3
   3  -8   1 47733.7 1473.49   4
   3  -8   2 12580.9 757.956   3
   3  -8   2 11695.8 713.204   4
   3  -8   3 6076.39 519.656   3
   3  -8   3 5970.88 519.741   4
   3  -8   4 117692. 2311.37   3
   3  -8   4 103813. 2130.40   4
   3  -8   5 19302.1 960.807   3
   3  -7 -13 6813.04 1013.86   3
   3  -7 -12 37321.3 2322.12   3
   3  -7 -11 913.418 409.894   3
   3  -7 -10 39742.8 2247.18   3
   3  -7  -9 36418.6 2149.14   3
   3  -7  -8 11289.5 1140.56   3
   3  -7  -7 107395. 3399.14   3
   3  -7  -6 40870.1 2007.96   3
   3  -7  -5 15819.1 1239.42   3
   3  -7  -4 30297.4 1550.77   3
   3  -7  -3 22603.0 1283.61   3
   3  -7  -2 3461.67 499.986   3
   3  -7  -1 166950. 3089.83   3
   3  -7   0 21696.8 1064.52   3
   3  -7   1 194707. 3016.62   3
   3  -7   1 185162. 2713.83   4
   3  -7   2 5878.20 509.777   3
   3  -7   2 5470.59 476.369   4
   3  -7   3 43607.6 1375.51   3
   3  -7   3 40170.6 1226.59   4
   3  -7   4 7642.84 596.819   3
   3  -7   4 7102.95 520.501   4
   3  -7   5 87400.8 1989.55   3
   3  -6 -14 18017.0 1685.13   3
   3  -6 -13 3580.56 775.129   3
   3  -6 -12 45400.0 2537.61   3
   3  -6 -11 31055.1 2021.53   3
   3  -6 -10 23917.7 1711.96   3
   3  -6  -9 9400.52 1125.32   3
   3  -6  -8 45328.6 2218.50   3
   3  -6  -7 1014.75 313.486   3
   3  -6  -6 117619. 3372.54   3
   3  -6  -5 19130.7 1279.23   3
   3  -6  -4 68791.2 2348.61   3
   3  -6  -3 17382.3 1084.65   3
   3  -6  -2 96692.2 2509.37   3
   3  -6  -1 37537.7 1456.36   3
   3  -6   0 97597.6 2194.54   3
   3  -6   1 10343.3 680.259   3
   3  -6   1 9068.45 571.028   4
   3  -6   2 128266. 2278.42   3
   3  -6   2 123425. 2028.74   4
   3  -6   3 494.257 169.432   3
   3  -6   3 524.246 133.594   4
   3  -6   4 42011.8 1298.25   3
   3  -6   4 38322.5 1106.54   4
   3  -6   5 55137.6 1540.05   3
   3  -5 -14 732.134 457.413   3
   3  -5 -13 29385.8 2043.06   3
   3  -5 -12 771.361 280.844   3
   3  -5 -11 80600.8 3199.31   3
   3  -5 -10 9853.35 1071.95   3
   3  -5  -9 39929.7 2166.26   3
   3  -5  -8 2264.65 491.462   3
   3  -5  -7 77589.8 2777.30   3
   3  -5  -6 42819.5 1965.02   3
   3  -5  -5 145571. 3512.45   3
   3  -5  -4 629.090 198.460   3
   3  -5  -3 107206. 2694.15   3
   3  -5  -2 1541.77 298.091   3
   3  -5  -1 54717.3 1730.91   3
   3  -5   0 141749. 2542.78   3
   3  -5   1 165499. 2603.16   3
   3  -5   2 84215.3 1780.35   3
   3  -5   2 80087.5 1516.79   4
   3  -5   3 119633. 2115.65   3
   3  -5   3 113972. 1762.46   4
   3  -5   4 15082.5 769.766   3
   3  -5   4 13638.7 607.433   4
   3  -5   5 1422.74 245.496   3
   3  -4 -14 15799.4 1525.43   3
   3  -4 -13 5861.08 936.824   3
   3  -4 -12 51306.9 2589.32   3
   3  -4 -11 8998.36 1044.46   3
   3  -4 -10 89361.5 3173.66   3
   3  -4  -9 1759.31 411.955   3
   3  -4  -8 10793.2 1023.76   3
   3  -4  -7 44720.6 2048.32   3
   3  -4  -6 34614.9 1731.36   3
   3  -4  -5 143881. 3478.22   3
   3  -4  -4 136158. 3184.40   3
   3  -4  -3 49306.0 1807.67   3
   3  -4  -2 70339.1 1990.18   3
   3  -4  -1 40346.3 1433.44   3
   3  -4   0 330.293 152.778   3
   3  -4   1 256344. 3101.97   3
   3  -4   2 47092.6 1288.10   3
   3  -4   2 44403.6 1012.70   4
   3  -4   3 126929. 2081.22   3
   3  -4   3 119919. 1638.33   4
   3  -4   4 21255.6 878.820   3
   3  -4   4 18205.1 628.628   4
   3  -4   5 34471.8 1133.50   3
   3  -3 -14 3626.84 700.856   3
   3  -3 -13 14914.0 1454.09   3
   3  -3 -12 25601.7 1840.36   3
   3  -3 -11 25297.6 1743.43   3
   3  -3 -10 38727.0 2075.97   3
   3  -3  -9 38106.5 1956.28   3
   3  -3  -8 25908.4 1565.28   3
   3  -3  -7 11098.2 997.532   3
   3  -3  -6 98944.3 2885.14   3
   3  -3  -5 3400.06 515.114   3
   3  -3  -4 170033. 3549.64   3
   3  -3  -3 95765.1 2467.44   3
   3  -3  -2 165286. 3005.21   3
   3  -3  -1 20051.5 999.426   3
   3  -3   0 66569.0 1668.55   3
   3  -3   1 30681.1 1037.20   3
   3  -3   2 221348. 2650.50   3
   3  -3   3 281.263 99.0278   3
   3  -3   3 215.873 69.6593   4
   3  -3   4 66713.2 1456.30   3
   3  -3   4 58529.8 993.937   4
   3  -3   5 8679.91 553.180   3
   3  -2 -14 31930.4 2078.71   3
   3  -2 -13 13981.5 1340.03   3
   3  -2 -12 3795.89 647.202   3
   3  -2 -11 42310.0 2177.68   3
   3  -2 -10 2181.32 502.211   3
   3  -2  -9 117987. 3385.38   3
   3  -2  -8 1835.35 433.922   3
   3  -2  -7 81502.1 2655.80   3
   3  -2  -6 507.601 177.359   3
   3  -2  -5 134196. 3163.63   3
   3  -2  -4 24430.6 1328.18   3
   3  -2  -3 389408. 4862.66   3
   3  -2  -2 1922.88 324.871   3
   3  -2  -1 142514. 2520.54   3
   3  -2   0 682.548 157.506   3
   3  -2   1 25874.7 914.244   3
   3  -2   2 71629.4 1438.02   3
   3  -2   3 198484. 2401.97   3
   3  -2   3 185013. 1547.06   4
   3  -2   4 38230.2 1078.66   3
   3  -2   5 151537. 2220.91   3
   3  -1 -15 15533.6 1479.38   3
   3  -1 -14 80012.7 3198.99   3
   3  -1 -13 5586.11 794.136   3
   3  -1 -12 29634.0 1808.12   3
   3  -1 -11 14964.9 1245.27   3
   3  -1 -10 22362.6 1444.38   3
   3  -1  -9 20102.9 1339.28   3
   3  -1  -8 109699. 3035.56   3
   3  -1  -7 178.853 148.358   3
   3  -1  -6 85833.4 2558.31   3
   3  -1  -5 20707.0 1226.93   3
   3  -1  -4 33826.9 1541.59   3
   3  -1  -3 97568.4 2478.20   3
   3  -1  -2 385282. 4497.98   3
   3  -1  -1 46764.7 1390.61   3
   3  -1   0 38545.2 1171.79   3
   3  -1   1 53289.8 1265.17   3
   3  -1   2 352.336 98.1116   3
   3  -1   3 426485. 3380.52   3
   3  -1   3 392680. 1815.53   4
   3  -1   4 33149.3 958.303   3
   3  -1   5 176337. 2305.63   3
   3   0 -15 41998.1 2366.81   3
   3   0 -14 2452.69 486.584   3
   3   0 -13 51575.6 2452.57   3
   3   0 -12 4343.42 701.917   3
   3   0 -11 6492.58 812.728   3
   3   0 -10 9639.21 318.409   1
   3   0 -10 30919.6 1693.09   3
   3   0  -9 19264.9 495.985   1
   3   0  -9 47110.0 2018.22   3
   3   0  -8 38079.2 737.914   1
   3   0  -8 74856.9 2432.05   3
   3   0  -7 243234. 4174.80   3
   3   0  -7 138506. 1515.26   1
   3   0  -6 30834.1 1484.39   3
   3   0  -5 17609.3 1096.40   3
   3   0  -4 73900.6 2115.39   3
   3   0  -3 415.228 183.670   3
   3   0  -2 355011. 4161.65   3
   3   0  -1 136794. 2294.52   3
   3   0   0 211906. 2614.76   3
   3   0   1 11333.5 545.816   3
   3   0   2 91272.8 1479.60   3
   3   0   3 764.066 145.851   3
   3   0   4 193733. 2253.46   3
   3   1 -15 14701.0 1428.32   3
   3   1 -14 27308.6 1827.88   3
   3   1 -13 36926.4 2048.67   3
   3   1 -12 40812.9 2123.98   3
   3   1 -11 33554.7 1803.01   3
   3   1 -10 3950.38 583.236   3
   3   1  -9 90249.3 2745.74   3
   3   1  -8 302.231 166.650   3
   3   1  -7 69664.2 2227.92   3
   3   1  -6 33017.4 941.712   1
   3   1  -6 39338.5 1597.25   3
   3   1  -5 40108.7 1087.27   1
   3   1  -5 46890.5 1752.53   3
   3   1  -4 18080.3 1029.36   3
   3   1  -4 18282.3 786.954   1
   3   1  -3 261886. 3754.48   3
   3   1  -3 260798. 3209.41   1
   3   1  -2 25010.0 1068.47   3
   3   1  -1 686556. 5023.56   3
   3   1   0 1287.40 188.156   3
   3   1   1 107472. 1562.08   3
   3   1   2 3128.98 254.113   3
   3   1   3 55492.7 1068.56   3
   3   1   4 93344.8 1494.15   3
   3   1   4 92472.6 1419.77   6
   3   1   5 274589. 2238.24   6
   3   1   6 31296.6 711.996   6
   3   1   7 157650. 1569.81   6
   3   1   8 26404.4 637.907   6
   3   1   9 6503.72 313.738   6
   3   1  10 117086. 1366.25   6
   3   1  11 54615.2 926.517   6
   3   1  12 64336.4 992.932   6
   3   2 -15-631.208 367.583   3
   3   2 -14 72428.4 2997.48   3
   3   2 -13 2785.33 610.166   3
   3   2 -12 60015.9 2584.87   3
   3   2 -11 12457.9 1081.89   3
   3   2 -10 14101.3 1119.67   3
   3   2  -9 655.015 214.198   3
   3   2  -8 84385.9 2526.33   3
   3   2  -7 2635.62 406.665   3
   3   2  -6 218388. 3698.40   3
   3   2  -5 476.366 178.427   3
   3   2  -4 61148.7 1507.16   1
   3   2  -4 64819.5 1895.88   3
   3   2  -3 52199.3 1487.21   1
   3   2  -3 50832.4 1614.88   3
   3   2  -2 97967.0 2176.71   1
   3   2  -2 93346.6 2015.00   3
   3   2  -1 195076. 2549.86   3
   3   2  -1 185634. 3229.44   1
   3   2   0 179049. 2147.73   3
   3   2   1 1096.20 145.821   3
   3   2   2 118244. 1490.93   3
   3   2   2 121577. 1751.98   6
   3   2   3 19270.8 625.171   3
   3   2   3 18138.7 633.160   6
   3   2   3 18790.1 323.325   4
   3   2   4 21612.5 653.230   6
   3   2   5 268918. 2253.07   6
   3   2   6 73195.4 1161.86   6
   3   2   7 168689. 1784.56   6
   3   2   8 7215.72 372.126   6
   3   2   9 8955.37 415.757   6
   3   2  10 580.185 109.629   6
   3   2  11 99077.6 1475.35   6
   3   2  12 4018.29 293.796   6
   3   2  13 107727. 1584.82   6
   3   3 -15 12135.4 1285.28   3
   3   3 -14 8026.82 951.149   3
   3   3 -13 42650.6 2213.96   3
   3   3 -12 883.963 242.119   3
   3   3 -12 627.794 295.220   2
   3   3 -11 81054.5 3126.82   2
   3   3 -11 88428.3 2877.82   3
   3   3 -10 279.285 165.966   3
   3   3 -10 73.2054 169.808   2
   3   3  -9 45792.4 2150.92   2
   3   3  -9 50651.4 2008.08   3
   3   3  -8 95091.7 2952.90   2
   3   3  -8 103952. 2766.76   3
   3   3  -7 30870.0 1618.86   2
   3   3  -7 32174.7 1460.61   3
   3   3  -6 87799.4 2581.67   2
   3   3  -6 86095.2 2260.14   3
   3   3  -5 144318. 3159.93   2
   3   3  -5 142258. 2778.44   3
   3   3  -4 16455.9 947.390   3
   3   3  -3 53407.6 1578.84   1
   3   3  -3 54872.8 1602.18   3
   3   3  -2 94493.7 2177.78   1
   3   3  -2 95728.7 1962.63   3
   3   3  -1 49705.0 1213.63   3
   3   3  -1 47685.2 1665.72   1
   3   3   0 529067. 3342.83   3
   3   3   1 135159. 1485.45   3
   3   3   2 136530. 1451.52   3
   3   3   2 134483. 1265.62   4
   3   3   3 26237.5 684.903   3
   3   3   3 27892.8 792.295   6
   3   3   3 26858.5 522.636   4
   3   3   4 77820.0 1297.95   6
   3   3   5 468.684 109.173   6
   3   3   6 221412. 2178.75   6
   3   3   7 7058.01 399.849   6
   3   3   8 99824.8 1529.75   6
   3   3   9 3238.17 285.230   6
   3   3  10 36568.3 973.462   6
   3   3  11 17221.3 687.803   6
   3   3  12 123733. 1897.08   6
   3   3  13 9326.49 528.199   6
   3   4 -15 636.640 391.803   3
   3   4 -14 15862.9 1425.20   3
   3   4 -13 34969.3 2294.98   2
   3   4 -13 37839.6 2070.74   3
   3   4 -12 31377.4 2111.00   2
   3   4 -12 35016.6 1904.89   3
   3   4 -11 34798.9 2065.42   2
   3   4 -11 36285.4 1844.59   3
   3   4 -10 36298.5 2008.96   2
   3   4 -10 39922.6 1847.93   3
   3   4  -9 11568.8 1086.63   2
   3   4  -9 13616.5 1030.58   3
   3   4  -8 1281.95 309.967   3
   3   4  -8 1135.84 326.416   2
   3   4  -7 57772.7 2184.29   2
   3   4  -7 62299.6 1991.86   3
   3   4  -6 11626.4 925.040   2
   3   4  -6 12208.4 853.652   3
   3   4  -5 114884. 2811.72   2
   3   4  -5 116806. 2489.84   3
   3   4  -4 68957.7 2064.18   2
   3   4  -4 71440.4 1879.05   3
   3   4  -3 67303.1 1938.30   2
   3   4  -3 69093.3 1746.67   3
   3   4  -2 1983.29 290.740   3
   3   4  -2 1635.83 315.958   1
   3   4  -1 360866. 3038.21   3
   3   4  -1 336195. 4586.79   1
   3   4   0 31636.1 716.039   3
   3   4   1 280964. 1861.13   3
   3   4   2 62174.5 914.911   3
   3   4   2 65664.5 1018.43   4
   3   4   3 79818.3 1410.48   6
   3   4   3 80158.1 1081.36   4
   3   4   4 35286.8 926.903   6
   3   4   5 13507.7 575.261   6
   3   4   6 109581. 1687.89   6
   3   4   6 107753. 1652.08   5
   3   4   7 244865. 2526.42   6
   3   4   7 246299. 2478.72   5
   3   4   8 30566.7 907.909   6
   3   4   8 30112.2 866.458   5
   3   4   9 142119. 2019.82   6
   3   4   9 141148. 1908.09   5
   3   4  10 7412.28 465.627   6
   3   4  11 10048.8 563.192   6
   3   4  12 41090.6 1186.70   6
   3   4  13 27436.6 985.942   6
   3   5 -15 5317.02 863.544   3
   3   5 -14 14372.5 1555.82   2
   3   5 -14 14349.8 1355.07   3
   3   5 -13 1264.68 402.164   3
   3   5 -13 1107.59 467.021   2
   3   5 -12 51975.1 2673.11   2
   3   5 -12 51101.6 2309.99   3
   3   5 -11 14499.2 1327.85   2
   3   5 -11 14339.4 1162.07   3
   3   5 -10 50796.7 2354.20   2
   3   5 -10 50047.7 2070.23   3
   3   5  -9 29516.3 1732.64   2
   3   5  -9 32198.7 1587.99   3
   3   5  -8 26516.3 1555.61   2
   3   5  -8 28378.7 1420.74   3
   3   5  -7 9773.35 891.775   2
   3   5  -7 10478.7 830.412   3
   3   5  -6 131135. 3082.81   2
   3   5  -6 136993. 2788.85   3
   3   5  -5 13326.6 939.821   2
   3   5  -5 13330.6 827.973   3
   3   5  -4 325949. 4413.85   2
   3   5  -4 328890. 3870.89   3
   3   5  -3 16377.7 949.220   2
   3   5  -3 15551.0 818.038   3
   3   5  -2 139147. 2617.29   2
   3   5  -2 138114. 2145.64   3
   3   5  -1 4910.04 575.486   1
   3   5  -1 5678.97 336.678   3
   3   5   0 68140.7 869.156   3
   3   5   1 42521.1 621.646   3
   3   5   1 46260.5 1006.27   4
   3   5   2 53964.8 1047.84   4
   3   5   3 10215.0 547.008   5
   3   5   4 76725.1 1456.53   6
   3   5   4 79451.8 1519.89   5
   3   5   5 57356.6 1284.12   6
   3   5   5 61352.6 1312.12   5
   3   5   6 41685.8 1110.20   6
   3   5   6 42548.4 1110.45   5
   3   5   7 155679. 2186.99   6
   3   5   7 154683. 2095.96   5
   3   5   8 94896.1 1710.83   6
   3   5   8 94392.3 1663.43   5
   3   5   9 39393.2 1125.78   6
   3   5   9 37984.5 1064.59   5
   3   5  10 40666.4 1191.28   6
   3   5  10 40181.8 1119.03   5
   3   5  11 23292.9 915.702   6
   3   5  11 24233.6 872.854   5
   3   5  12 3795.19 378.583   6
   3   5  13 51115.8 1466.61   6
   3   5  14 4044.37 413.600   6
   3   6 -14 7508.68 931.118   3
   3   6 -13 13389.9 1440.57   2
   3   6 -13 13367.5 1224.09   3
   3   6 -12 460.979 224.152   3
   3   6 -12 163.993 245.913   2
   3   6 -11 55353.4 2643.57   2
   3   6 -11 55092.4 2274.23   3
   3   6 -10 9090.37 1016.99   2
   3   6 -10 9653.23 904.984   3
   3   6  -9 92794.6 3038.02   2
   3   6  -9 96745.1 2706.53   3
   3   6  -8 11622.8 1023.53   2
   3   6  -8 11482.7 893.261   3
   3   6  -7 7231.14 771.137   2
   3   6  -7 8924.89 742.517   3
   3   6  -6 34639.1 1580.00   2
   3   6  -6 36300.2 1417.94   3
   3   6  -5 106255. 2623.51   2
   3   6  -5 107882. 2300.46   3
   3   6  -4 46572.5 1649.12   2
   3   6  -4 45593.9 1399.28   3
   3   6  -3 209504. 3326.98   2
   3   6  -3 212340. 3092.74   6
   3   6  -3 202869. 2825.72   3
   3   6  -2 10739.7 723.780   2
   3   6  -2 9837.69 636.706   6
   3   6  -2 9557.11 514.802   3
   3   6  -1 30443.1 664.832   3
   3   6   0 79145.5 645.676   3
   3   6   0 91709.8 1625.15   4
   3   6   1 4226.51 337.184   4
   3   6   2 171069. 2356.68   5
   3   6   2 167764. 2059.75   4
   3   6   3 168923. 2334.82   5
   3   6   4 161758. 4325.33   1
   3   6   4 160062. 2270.37   6
   3   6   4 167874. 2303.69   5
   3   6   5 46575.9 1227.26   6
   3   6   5 46811.1 1223.10   5
   3   6   6 75415.6 1573.56   6
   3   6   6 76819.0 1589.50   5
   3   6   7 4103.77 374.785   6
   3   6   7 3675.74 348.632   5
   3   6   8 171006. 2465.34   6
   3   6   8 169278. 2403.95   5
   3   6   9 7192.10 502.798   6
   3   6   9 6819.95 490.219   5
   3   6  10 68627.4 1636.90   6
   3   6  10 70657.2 1582.79   5
   3   6  11 5660.30 468.701   6
   3   6  12 20586.8 958.263   6
   3   6  13 8723.67 645.637   6
   3   6  14 33822.7 1308.81   6
   3   7 -14 35272.0 2104.98   3
   3   7 -13 3620.77 629.331   3
   3   7 -13 3327.45 714.080   2
   3   7 -12 3071.50 561.888   3
   3   7 -12 2946.94 684.397   2
   3   7 -11 40647.6 2266.44   2
   3   7 -11 42288.7 1988.90   3
   3   7 -10 30929.7 1852.39   2
   3   7 -10 31179.4 1642.29   3
   3   7  -9 10617.8 1024.09   2
   3   7  -9 11718.7 939.132   3
   3   7  -8 96130.3 2928.46   2
   3   7  -8 99494.3 2620.14   3
   3   7  -7 2040.47 341.430   3
   3   7  -7 2166.47 434.127   2
   3   7  -6 9388.25 831.159   2
   3   7  -6 9919.06 721.217   3
   3   7  -5 112083. 2710.00   2
   3   7  -5 113314. 2321.43   3
   3   7  -4 22174.0 1131.94   2
   3   7  -4 22018.0 1075.31   6
   3   7  -4 22001.3 963.532   3
   3   7  -3 174219. 3000.69   2
   3   7  -3 174262. 2799.64   6
   3   7  -2 53810.8 1579.31   2
   3   7  -2 50050.2 1046.39   3
   3   7  -2 51549.3 1447.93   6
   3   7  -1 48303.7 1427.06   2
   3   7  -1 46587.0 1340.56   6
   3   7  -1 46065.8 1308.85   4
   3   7   0 711.008 161.267   4
   3   7   1 57122.0 1443.83   5
   3   7   1 54693.4 1320.84   4
   3   7   2 3854.99 369.231   5
   3   7   2 3637.85 337.237   4
   3   7   3 269576. 3102.27   5
   3   7   4 16755.0 769.994   6
   3   7   4 17625.2 784.142   5
   3   7   4 15924.4 1426.30   1
   3   7   5 91673.3 1838.38   6
   3   7   5 93267.0 1827.07   5
   3   7   6 654.706 153.542   6
   3   7   6 727.952 165.460   5
   3   7   7 34837.8 1166.18   6
   3   7   8 59814.3 1551.61   6
   3   7   9 106161. 2114.97   6
   3   7  10 1519.39 241.879   6
   3   7  12 3534.42 408.461   6
   3   7  13 8814.45 663.362   6
   3   7  14 28751.0 1263.95   6
   3   8 -14 13560.0 1296.03   3
   3   8 -13 12931.6 1403.05   2
   3   8 -13 13673.4 1226.54   3
   3   8 -12 7379.68 1005.18   2
   3   8 -12 8329.77 904.598   3
   3   8 -11 856.020 262.791   3
   3   8 -11 1173.69 410.120   2
   3   8 -10 65155.0 2722.45   2
   3   8 -10 66101.5 2343.53   3
   3   8  -9 41245.3 2056.52   2
   3   8  -9 43305.1 1812.06   3
   3   8  -8 79507.3 2710.53   2
   3   8  -8 85941.9 2411.31   3
   3   8  -7 6616.59 723.958   2
   3   8  -7 7473.38 678.271   3
   3   8  -6 24731.5 1362.30   2
   3   8  -6 24524.0 1154.42   3
   3   8  -5 17415.5 1053.56   2
   3   8  -5 17509.2 892.319   3
   3   8  -4 96396.2 2384.03   2
   3   8  -4 96874.4 2269.25   6
   3   8  -4 96657.3 2034.65   3
   3   8  -3 777.524 203.684   6
   3   8  -3 472.012 187.843   2
   3   8  -3 574.157 131.971   3
   3   8  -2 160000. 2705.96   2
   3   8  -2 140525. 1294.13   3
   3   8  -2 157435. 2623.31   6
   3   8  -1 40145.8 1288.15   2
   3   8  -1 39940.0 1297.44   6
   3   8   0 108322. 2109.45   6
   3   8   1 23302.4 975.839   6
   3   8   1 25339.8 968.192   4
   3   8   2 101704. 1906.30   4
   3   8   3 76186.9 1745.04   6
   3   8   4 221193. 2998.64   6
   3   8   5 2224.48 303.001   6
   3   8   6 26243.5 1048.53   6
   3   8   7 7075.57 560.903   6
   3   8   8 6100.45 521.762   6
   3   8   9 99852.7 2172.72   6
   3   8  10 52680.5 1597.39   6
   3   8  11 35610.0 1345.58   6
   3   8  12 33763.4 1363.72   6
   3   8  13 15824.3 951.015   6
   3   8  14 2714.95 422.660   6
   3   9 -12 354.231 251.066   3
   3   9 -12 737.840 366.104   2
   3   9 -11 15930.3 1428.03   2
   3   9 -11 16139.1 1222.84   3
   3   9 -10 8015.84 958.270   2
   3   9 -10 8505.51 848.716   3
   3   9  -9 48559.3 2230.46   2
   3   9  -9 48006.9 1897.61   3
   3   9  -8 6615.19 769.584   2
   3   9  -8 7076.88 672.558   3
   3   9  -7 49366.2 2029.65   2
   3   9  -7 50930.4 1740.24   3
   3   9  -6 2274.84 414.103   2
   3   9  -6 2680.61 382.150   3
   3   9  -5 28448.1 1377.23   2
   3   9  -5 28729.2 1361.65   6
   3   9  -5 27908.9 1097.76   3
   3   9  -5 27992.9 913.685   3
   3   9  -4 28827.0 781.460   3
   3   9  -4 29240.7 1324.14   2
   3   9  -4 29618.3 1286.22   6
   3   9  -4 28361.5 1028.99   3
   3   9  -3 102988. 2331.04   2
   3   9  -3 101511. 2274.67   6
   3   9  -2 106423. 2261.44   6
   3   9  -2 108853. 2274.96   2
   3   9  -1 152854. 2530.97   2
   3   9  -1 150380. 2653.60   6
   3   9   0 40088.5 1203.15   2
   3   9   0 39521.9 1342.53   6
   3   9   1 18598.1 921.697   6
   3   9   2 16112.6 856.377   6
   3   9   3 41999.3 1373.40   6
   3   9   4 52213.9 1537.89   6
   3   9   5 68065.6 1770.87   6
   3   9   6 21030.5 996.740   6
   3   9   7 2659.21 366.382   6
   3   9   8 108689. 2345.36   6
   3   9   9 86.4934 125.427   6
   3   9  10 114773. 2526.79   6
   3   9  11 14514.1 911.805   6
   3   9  12 26806.8 1274.89   6
   3   9  13 6377.36 613.037   6
   3   9  14 7568.47 699.547   6
   3   9  15 1624.92 318.961   6
   3  10 -12 28690.1 2039.60   2
   3  10 -11 242.360 177.176   2
   3  10 -10 12064.9 1216.08   2
   3  10  -9 2085.91 427.340   3
   3  10  -9 2166.27 490.139   2
   3  10  -8 70119.5 2611.27   2
   3  10  -8 73799.1 2221.66   3
   3  10  -7 14751.3 1132.65   2
   3  10  -7 15885.8 952.169   3
   3  10  -6 53427.2 2018.92   2
   3  10  -6 51522.9 1584.52   3
   3  10  -5 54911.8 1936.92   2
   3  10  -5 54194.7 1930.62   6
   3  10  -5 56249.6 1586.69   3
   3  10  -4 714.153 124.238   3
   3  10  -4 650.132 198.974   6
   3  10  -4 651.412 200.361   2
   3  10  -4 860.140 176.961   3
   3  10  -3 75341.1 2029.66   2
   3  10  -3 75081.5 2023.13   6
   3  10  -2 16367.0 888.878   2
   3  10  -2 15503.0 911.763   6
   3  10  -1 47184.9 1407.98   2
   3  10  -1 47697.4 1568.44   6
   3  10   0 132119. 2201.65   2
   3  10   0 123780. 2500.44   6
   3  10   1 9387.00 690.821   6
   3  10   2 9145.89 669.143   6
   3  10   3 77842.0 1972.43   6
   3  10   4 271.693 121.650   6
   3  10   5 185406. 3109.21   6
   3  10   6 308.403 141.032   6
   3  10   7 30879.6 1292.17   6
   3  10   8 445.496 154.908   6
   3  10   9 19779.3 1078.20   6
   3  10  10 2516.40 371.752   6
   3  10  11 66752.5 2065.15   6
   3  10  12 2469.18 387.022   6
   3  10  13 34617.8 1590.55   6
   3  10  14 1531.44 308.463   6
   3  10  15 5894.50 699.729   6
   3  11 -11 18275.0 1569.63   2
   3  11 -10 6692.77 909.562   2
   3  11  -9 1237.99 404.662   2
   3  11  -8 62237.2 2490.33   2
   3  11  -7 6596.70 780.488   2
   3  11  -6 55698.2 2108.95   2
   3  11  -6 55278.1 2097.47   6
   3  11  -5 27799.1 1410.20   2
   3  11  -5 27351.8 1377.12   6
   3  11  -4 10330.6 819.349   2
   3  11  -4 10267.2 816.849   6
   3  11  -3 507.588 204.746   6
   3  11  -3 612.185 167.205   2
   3  11  -2 77646.0 1997.59   2
   3  11  -2 77575.3 2121.85   6
   3  11  -1 101.216 104.329   6
   3  11  -1 306.535 137.700   2
   3  11   0 205675. 3372.32   6
   3  11   0 216052. 2894.41   2
   3  11   1 2241.63 359.646   6
   3  11   2 36202.5 1407.51   6
   3  11   3 4750.39 522.613   6
   3  11   4 38245.6 1468.51   6
   3  11   5 9475.12 748.240   6
   3  11   6 90139.6 2287.99   6
   3  11   7 1403.64 302.175   6
   3  11   8 38188.6 1533.55   6
   3  11   9 5278.61 567.954   6
   3  11  10 10963.0 855.611   6
   3  11  11 27688.4 1409.89   6
   3  11  12 31595.4 1528.39   6
   3  11  13 20305.5 1282.98   6
   3  11  14 8930.27 845.402   6
   3  12 -11 16615.2 1542.41   2
   3  12 -10 3811.61 673.626   2
   3  12  -9 9375.90 1029.66   2
   3  12  -8 307.464 284.520   2
   3  12  -7 65248.8 2466.66   2
   3  12  -6 1206.08 328.779   6
   3  12  -6 569.201 248.864   2
   3  12  -5 67439.4 2246.96   2
   3  12  -5 70592.6 2289.68   6
   3  12  -4 861.448 268.041   6
   3  12  -4 903.780 266.055   2
   3  12  -3 15755.3 965.822   2
   3  12  -3 15950.8 1018.19   6
   3  12  -2 32980.1 1332.61   2
   3  12  -2 31483.1 1419.12   6
   3  12  -1 55994.0 1635.99   2
   3  12  -1 54376.7 1846.80   6
   3  12   0 19050.4 876.949   2
   3  12   0 18349.7 1054.55   6
   3  12   1 85282.4 2284.61   6
   3  12   2 332.051 157.156   6
   3  12   3 20621.2 1107.59   6
   3  12   4 25717.3 1264.94   6
   3  12   5 30111.2 1382.15   6
   3  12   6 65624.9 2064.37   6
   3  12   7 37121.7 1566.79   6
   3  12   8 13266.8 956.728   6
   3  12   9 3441.87 496.351   6
   3  12  10 8636.23 798.952   6
   3  12  11 471.888 196.062   6
   3  12  12 53871.3 2124.81   6
   3  12  13 9019.54 893.147   6
   3  12  14 26645.5 1603.78   6
   3  13 -10 24964.2 1818.58   2
   3  13  -9 1036.84 428.618   2
   3  13  -8 14652.3 1273.83   2
   3  13  -7 22830.4 1494.71   2
   3  13  -6 47769.9 2061.98   2
   3  13  -6 46167.2 2045.22   6
   3  13  -5 5479.65 666.489   6
   3  13  -5 5948.09 691.607   2
   3  13  -4 40812.4 1707.09   2
   3  13  -4 41221.5 1739.12   6
   3  13  -3 2339.75 433.131   6
   3  13  -3 2737.02 422.523   2
   3  13  -2 4834.67 533.129   2
   3  13  -2 4671.97 567.973   6
   3  13  -1 48904.1 1577.43   2
   3  13  -1 48676.9 1834.92   6
   3  13   0 36166.0 1574.09   6
   3  13   1 59887.9 2028.68   6
   3  13   2 47642.0 1789.91   6
   3  13   3 12439.6 909.398   6
   3  13   4 1515.82 307.843   6
   3  13   5 31062.0 1470.53   6
   3  13   6 463.410 172.541   6
   3  13   7 56725.2 2057.62   6
   3  13   8 11607.4 925.046   6
   3  13   9 20124.3 1246.16   6
   3  13  10 252.650 129.233   6
   3  13  11 16418.3 1212.36   6
   3  13  12 4105.66 606.376   6
   3  14  -6 30224.8 1728.23   6
   3  14  -5 22971.0 1404.61   6
   3  14  -4 32822.9 1616.18   6
   3  14  -3 26980.5 1430.49   6
   3  14  -2 30272.4 1530.82   6
   3  14  -1 1971.84 403.119   6
   3  14   0 47028.6 1850.09   6
   3  14   1 545.210 216.275   6
   3  14   2 49090.3 1910.13   6
   3  14   3 12563.5 962.802   6
   3  14   4 26860.8 1426.02   6
   3  14   5 1858.56 383.914   6
   3  14   6 32882.0 1620.92   6
   3  14   7 6031.95 676.245   6
   3  14   8 53217.8 2131.96   6
   3  14   9 169.000 139.382   6
   3  14  10 15618.9 1167.07   6
   3  15  -6-80.6616 236.785   6
   3  15  -5 59508.3 2374.18   6
   3  15  -4-58.9871 108.528   6
   3  15  -3 37632.5 1793.93   6
   3  15  -2 1303.52 326.234   6
   3  15  -1 7266.13 757.073   6
   3  15   0 5304.29 639.913   6
   3  15   1 35445.2 1677.84   6
   3  15   2 2254.80 447.730   6
   3  15   3 63929.9 2315.23   6
   3  15   4 474.732 224.885   6
   3  15   5 16780.1 1193.15   6
   3  15   6 25417.4 1505.77   6
   3  15   7 4559.62 639.254   6
   3  15   8 15132.0 1210.89   6
   3  16  -5 5540.47 756.761   6
   3  16  -4 35021.1 1864.20   6
   3  16  -3 1349.49 354.311   6
   3  16  -2 41213.8 1932.52   6
   3  16  -1 2664.36 527.365   6
   3  16   0 8091.33 843.008   6
   3  16   1 35166.3 1763.73   6
   3  16   2 16679.5 1217.89   6
   3  16   3 19208.8 1308.80   6
   3  16   4 17929.7 1275.82   6
   3  16   5 3387.73 527.477   6
   4 -14  -4 31028.4 1832.61   3
   4 -14  -4 30136.4 1866.37   4
   4 -14  -3 2175.28 460.641   3
   4 -14  -3 1644.30 467.274   4
   4 -14  -2 12061.4 1042.84   3
   4 -14  -2 11856.1 1116.88   4
   4 -14  -1 14574.8 1114.59   3
   4 -14  -1 15550.2 1253.87   4
   4 -14   0 7555.33 784.090   3
   4 -14   0 7804.43 880.994   4
   4 -14   1 6566.23 790.166   4
   4 -14   2 30406.9 1683.33   4
   4 -13  -9 13764.2 1499.97   3
   4 -13  -8 4323.51 762.151   3
   4 -13  -7 6507.47 938.837   3
   4 -13  -6 26138.7 1853.51   3
   4 -13  -5 12460.7 1222.95   3
   4 -13  -5 10107.6 1130.10   4
   4 -13  -4 15993.9 1319.83   3
   4 -13  -4 13021.6 1215.53   4
   4 -13  -3 14699.2 1200.84   3
   4 -13  -3 14907.9 1237.26   4
   4 -13  -2 5602.42 744.617   3
   4 -13  -2 5754.48 753.278   4
   4 -13  -1 6473.17 750.533   3
   4 -13  -1 6815.55 772.592   4
   4 -13   0 37153.4 1708.09   3
   4 -13   0 35443.9 1794.81   4
   4 -13   1 5247.45 664.544   3
   4 -13   1 5026.05 656.285   4
   4 -13   2 58415.2 1995.35   3
   4 -13   2 54481.1 2117.03   4
   4 -13   3 10317.3 872.782   3
   4 -13   3 8972.35 851.823   4
   4 -13   4 12034.8 924.234   3
   4 -12 -10 15555.2 1544.05   3
   4 -12  -9 10660.3 1363.88   3
   4 -12  -8 6418.39 1003.93   3
   4 -12  -7 7045.01 1027.04   3
   4 -12  -6 89.4171 291.094   3
   4 -12  -5 41403.7 2209.97   3
   4 -12  -4 2298.19 489.168   3
   4 -12  -3 58183.9 2378.39   3
   4 -12  -3 58522.4 2319.44   4
   4 -12  -2 8899.02 896.358   3
   4 -12  -2 9062.84 910.865   4
   4 -12  -1 17238.5 1179.44   3
   4 -12  -1 19005.4 1255.69   4
   4 -12   0 1632.67 381.055   3
   4 -12   0 1227.62 313.996   4
   4 -12   1 34278.1 1574.07   3
   4 -12   1 34121.8 1656.58   4
   4 -12   2 4687.82 562.306   3
   4 -12   2 4090.23 565.244   4
   4 -12   3 57212.0 1978.31   3
   4 -12   3 52599.5 1963.33   4
   4 -12   4 263.579 170.155   3
   4 -12   5 14038.4 988.993   3
   4 -11 -10 30198.7 2251.44   3
   4 -11  -9 5210.81 836.794   3
   4 -11  -8 33829.4 2222.07   3
   4 -11  -7 660.676 282.389   3
   4 -11  -6 19591.5 1582.79   3
   4 -11  -5 8896.88 1061.68   3
   4 -11  -4 52699.8 2394.61   3
   4 -11  -3 2488.83 454.248   3
   4 -11  -2 64400.0 2366.33   3
   4 -11  -2 61149.4 2234.99   4
   4 -11  -1 155.698 146.986   3
   4 -11  -1 298.760 177.448   4
   4 -11   0 10997.4 905.046   3
   4 -11   0 11222.9 943.513   4
   4 -11   1 21410.3 1208.48   3
   4 -11   1 21560.4 1221.88   4
   4 -11   2 36139.0 1564.24   3
   4 -11   2 34319.4 1526.87   4
   4 -11   3 29399.6 1363.46   3
   4 -11   3 26411.6 1328.17   4
   4 -11   4 61729.2 2007.06   3
   4 -11   5 5390.59 608.591   3
   4 -10 -11 19008.7 1780.09   3
   4 -10 -10 4331.90 884.773   3
   4 -10  -9 66775.8 3088.82   3
   4 -10  -8 3713.55 711.273   3
   4 -10  -7 26834.6 1874.88   3
   4 -10  -6 5308.98 826.148   3
   4 -10  -5 4010.25 693.207   3
   4 -10  -4 37659.2 1968.64   3
   4 -10  -3 43875.8 2054.36   3
   4 -10  -2 26758.5 1523.52   3
   4 -10  -1 56679.4 2086.02   3
   4 -10  -1 53310.1 1925.48   4
   4 -10   0 10512.3 886.026   3
   4 -10   0 10503.2 836.325   4
   4 -10   1 3381.56 478.459   3
   4 -10   1 2807.70 445.737   4
   4 -10   2 55964.9 1915.26   3
   4 -10   2 53696.9 1817.88   4
   4 -10   3 8176.47 719.293   3
   4 -10   3 7595.55 678.385   4
   4 -10   4 73302.2 2116.75   3
   4 -10   4 65216.3 1977.72   4
   4 -10   5 28436.8 1367.12   3
   4 -10   6 20623.4 1167.09   3
   4  -9 -11 7635.23 1107.22   3
   4  -9 -10 4966.25 852.274   3
   4  -9  -9 32326.2 2134.06   3
   4  -9  -8 40248.5 2280.65   3
   4  -9  -7 19944.3 1593.06   3
   4  -9  -6 18173.9 1453.01   3
   4  -9  -5 13125.2 1233.22   3
   4  -9  -4 404.309 267.170   3
   4  -9  -3 71172.1 2561.41   3
   4  -9  -2 31774.4 1613.36   3
   4  -9  -1 99057.0 2777.97   3
   4  -9   0 21254.5 1233.71   3
   4  -9   0 18846.7 1046.96   4
   4  -9   1 22696.3 1216.02   3
   4  -9   1 21854.8 1125.60   4
   4  -9   2 6518.37 650.197   3
   4  -9   2 6054.36 578.335   4
   4  -9   3 61622.4 1945.52   3
   4  -9   3 58079.6 1736.93   4
   4  -9   4 4406.43 507.305   3
   4  -9   4 4011.83 461.939   4
   4  -9   5 114951. 2657.21   3
   4  -9   6 3579.50 491.873   3
   4  -8 -12 4439.27 843.499   3
   4  -8 -11 6797.06 1004.77   3
   4  -8 -10 17769.0 1595.20   3
   4  -8  -9 366.147 261.355   3
   4  -8  -8 103013. 3645.18   3
   4  -8  -7 9704.83 1078.15   3
   4  -8  -6 63678.1 2649.14   3
   4  -8  -5 1806.29 421.553   3
   4  -8  -4 25050.6 1602.90   3
   4  -8  -3 10477.9 960.467   3
   4  -8  -2 109478. 2972.38   3
   4  -8  -1 270.706 130.399   3
   4  -8   0 148045. 3148.18   3
   4  -8   1 1332.41 306.318   3
   4  -8   1 974.195 219.981   4
   4  -8   2 15265.0 956.003   3
   4  -8   2 15683.7 879.358   4
   4  -8   3 40028.2 1523.39   3
   4  -8   3 40444.2 1379.47   4
   4  -8   4 41501.0 1497.92   3
   4  -8   4 37121.6 1305.88   4
   4  -8   5 42365.9 1574.93   3
   4  -8   6 109219. 2552.35   3
   4  -7 -12 7938.49 1108.52   3
   4  -7 -11 17112.5 1607.82   3
   4  -7 -10 1302.78 386.230   3
   4  -7  -9 33731.7 2076.07   3
   4  -7  -8 19494.2 1565.56   3
   4  -7  -7 70345.6 2869.38   3
   4  -7  -6 518.283 211.669   3
   4  -7  -5 70866.7 2690.72   3
   4  -7  -4 1312.37 332.677   3
   4  -7  -3 46668.9 2013.29   3
   4  -7  -2 76827.4 2470.52   3
   4  -7  -1 96613.2 2619.33   3
   4  -7   0 31007.0 1420.23   3
   4  -7   1 50890.0 1741.80   3
   4  -7   2 7922.20 703.436   3
   4  -7   2 8237.18 596.266   4
   4  -7   3 289.907 123.914   3
   4  -7   3 399.803 123.841   4
   4  -7   4 140110. 2742.27   3
   4  -7   4 128029. 2252.43   4
   4  -7   5 35459.7 1392.22   3
   4  -7   6 92413.2 2294.38   3
   4  -6 -13 7756.04 1092.74   3
   4  -6 -12 26003.9 1944.39   3
   4  -6 -11 559.600 360.687   3
   4  -6 -10 18865.6 1581.42   3
   4  -6  -9 10339.8 1099.58   3
   4  -6  -8 57329.6 2555.02   3
   4  -6  -7 75392.5 2928.82   3
   4  -6  -6 108326. 3341.44   3
   4  -6  -5 25107.6 1590.93   3
   4  -6  -4 37763.2 1829.02   3
   4  -6  -3 16513.4 1188.34   3
   4  -6  -2 4965.71 626.200   3
   4  -6  -1 135456. 3059.05   3
   4  -6   0 29208.2 1329.91   3
   4  -6   1 89255.3 2248.56   3
   4  -6   2 120298. 2500.02   3
   4  -6   2 114868. 2076.67   4
   4  -6   3 60542.5 1742.12   3
   4  -6   3 58115.4 1452.02   4
   4  -6   4 253.000 140.718   3
   4  -6   4 305.687 105.993   4
   4  -6   5 120020. 2451.40   3
   4  -6   6 8409.33 670.651   3
   4  -5 -13 8606.39 1136.52   3
   4  -5 -12 37523.9 2286.03   3
   4  -5 -11 58404.6 2806.02   3
   4  -5 -10 25244.0 1809.92   3
   4  -5  -9 46176.6 2383.91   3
   4  -5  -8 34137.1 2004.22   3
   4  -5  -7 3584.08 699.467   3
   4  -5  -6 65918.2 2593.35   3
   4  -5  -5 1050.23 355.319   3
   4  -5  -4 68156.1 2436.83   3
   4  -5  -3 11086.2 975.226   3
   4  -5  -2 110306. 2859.76   3
   4  -5  -1 484.583 199.450   3
   4  -5   0 325522. 4358.03   3
   4  -5   1 12173.3 818.560   3
   4  -5   2 137670. 2643.56   3
   4  -5   3 1407.54 276.894   3
   4  -5   3 1366.85 206.867   4
   4  -5   4 25823.1 1104.23   3
   4  -5   4 23902.1 841.947   4
   4  -5   5 68183.7 1847.01   3
   4  -5   6 36357.6 1358.00   3
   4  -4 -13 57647.8 2954.80   3
   4  -4 -12 3954.25 783.244   3
   4  -4 -11 64635.1 2899.93   3
   4  -4 -10 19479.9 1524.54   3
   4  -4  -9 7945.33 985.122   3
   4  -4  -8 1124.46 319.320   3
   4  -4  -7 20125.4 1427.91   3
   4  -4  -6 46939.1 2176.00   3
   4  -4  -5 241345. 4686.56   3
   4  -4  -4 209.021 162.975   3
   4  -4  -3 152147. 3405.88   3
   4  -4  -2 2769.17 425.385   3
   4  -4  -1 41040.8 1617.99   3
   4  -4   0 102494. 2395.83   3
   4  -4   1 132415. 2596.11   3
   4  -4   2 32889.9 1259.75   3
   4  -4   3 149723. 2552.78   3
   4  -4   3 134303. 1853.82   4
   4  -4   4 17790.2 888.189   3
   4  -4   4 15959.3 622.972   4
   4  -4   5 3180.15 404.075   3
   4  -4   6 84543.6 1993.25   3
   4  -3 -14 10496.0 1254.38   3
   4  -3 -13 289.851 239.880   3
   4  -3 -12 26640.5 1893.63   3
   4  -3 -11 4239.33 754.654   3
   4  -3 -10 107813. 3544.64   3
   4  -3  -9 2433.81 535.449   3
   4  -3  -8 47075.7 2239.06   3
   4  -3  -7 19633.8 1408.25   3
   4  -3  -6 26890.2 1579.85   3
   4  -3  -5 143391. 3555.19   3
   4  -3  -4 196715. 4035.13   3
   4  -3  -3 27271.8 1418.17   3
   4  -3  -2 65812.0 2120.62   3
   4  -3  -1 26208.9 1271.18   3
   4  -3   0 31694.3 1353.01   3
   4  -3   1 223331. 3277.93   3
   4  -3   2 75321.1 1834.58   3
   4  -3   3 64534.7 1631.36   3
   4  -3   3 62431.6 1134.63   4
   4  -3   4 77807.3 1802.18   3
   4  -3   4 69635.8 1149.12   4
   4  -3   5 15386.4 809.590   3
   4  -3   6 9692.40 688.358   3
   4  -2 -14-28.9795 208.389   3
   4  -2 -13 20911.8 1683.61   3
   4  -2 -12 16778.1 1455.76   3
   4  -2 -11 36826.8 2114.47   3
   4  -2 -10 57535.3 2533.41   3
   4  -2  -9 71708.7 2731.67   3
   4  -2  -8 12206.7 1121.94   3
   4  -2  -7 1278.19 366.471   3
   4  -2  -6 42326.0 1950.14   3
   4  -2  -5 4813.34 618.404   3
   4  -2  -4 235023. 4269.82   3
   4  -2  -3 97720.1 2635.93   3
   4  -2  -2 77626.5 2210.69   3
   4  -2  -1 18520.2 1053.29   3
   4  -2   0 45475.5 1520.94   3
   4  -2   1 4465.02 457.921   3
   4  -2   2 276928. 3357.56   3
   4  -2   3 261.989 99.8383   3
   4  -2   4 337044. 3570.68   3
   4  -2   4 304074. 2056.08   4
   4  -2   5 755.665 176.281   3
   4  -2   6 39657.1 1329.45   3
   4  -1 -14 26444.2 1931.87   3
   4  -1 -13 9826.14 1136.72   3
   4  -1 -12 1689.68 386.036   3
   4  -1 -11 32049.8 1918.62   3
   4  -1 -10 2135.96 476.979   3
   4  -1  -9 90019.5 3022.85   3
   4  -1  -8 60673.6 2394.91   3
   4  -1  -7 87210.4 2837.81   3
   4  -1  -6 1307.19 369.481   3
   4  -1  -5 76873.9 2483.71   3
   4  -1  -4 585.858 218.798   3
   4  -1  -3 153867. 3250.03   3
   4  -1  -2 986.768 204.727   3
   4  -1  -1 131880. 2700.85   3
   4  -1   0 31804.8 1235.75   3
   4  -1   1 94307.0 1986.87   3
   4  -1   2 109374. 2029.62   3
   4  -1   3 246766. 2953.12   3
   4  -1   4 1885.58 263.805   3
   4  -1   4 1736.96 123.952   4
   4  -1   5 184715. 2639.21   3
   4  -1   6 945.449 206.568   3
   4   0 -14 26297.6 1926.19   3
   4   0 -13 11678.3 1217.43   3
   4   0 -12 25573.3 1796.87   3
   4   0 -11 1660.08 432.700   3
   4   0 -10 112059. 3496.46   3
   4   0  -9 8220.19 917.367   3
   4   0  -8 203484. 4360.88   3
   4   0  -7 565.482 212.932   3
   4   0  -6 8666.09 844.034   3
   4   0  -5 4208.00 593.378   3
   4   0  -4 11142.2 891.931   3
   4   0  -3 83449.5 2365.22   3
   4   0  -2 334864. 4405.02   3
   4   0  -1 95612.7 2223.22   3
   4   0   0 430395. 4373.87   3
   4   0   1 70319.7 1641.30   3
   4   0   2 3909.80 362.720   3
   4   0   3 116591. 1937.98   3
   4   0   4 102987. 1807.72   3
   4   0   5 122806. 2072.17   3
   4   0   6 94632.9 1871.11   3
   4   1 -14 1861.84 470.050   3
   4   1 -13 94271.9 3524.75   3
   4   1 -12 982.704 374.346   3
   4   1 -11 16632.8 1410.32   3
   4   1 -10 24723.8 1609.66   3
   4   1  -9 10799.0 1029.64   3
   4   1  -8 13617.7 1117.95   3
   4   1  -7 124598. 3233.46   3
   4   1  -6 4121.66 589.253   3
   4   1  -5 60914.8 2172.84   3
   4   1  -4 65690.7 2166.05   3
   4   1  -3 23583.0 1227.61   3
   4   1  -2 364041. 4526.43   3
   4   1  -1 49917.7 1547.63   3
   4   1   0 150342. 2472.78   3
   4   1   1 619.176 175.031   3
   4   1   2 23496.6 838.895   3
   4   1   3 2389.69 271.944   3
   4   1   4 264146. 2867.03   3
   4   1   5 35560.0 1076.56   3
   4   2 -14 14188.1 1477.85   3
   4   2 -13 11706.7 1208.03   3
   4   2 -12 36260.6 2084.73   3
   4   2 -11 2453.37 543.232   3
   4   2 -10 15600.3 1237.17   3
   4   2  -9 52532.5 1434.41   1
   4   2  -9 76956.2 2771.55   3
   4   2  -8 21398.6 935.395   1
   4   2  -8 31225.3 1676.53   3
   4   2  -7 194276. 3983.90   3
   4   2  -7 154404. 2576.83   1
   4   2  -6 42454.4 1806.78   3
   4   2  -6 36690.4 1291.06   1
   4   2  -5 45560.5 1513.76   1
   4   2  -5 51892.6 1957.01   3
   4   2  -4 1460.45 279.695   1
   4   2  -4 1568.37 317.146   3
   4   2  -3 53980.3 1812.02   1
   4   2  -3 53695.6 1818.00   3
   4   2  -2 12584.4 811.058   3
   4   2  -1 251626. 3341.76   3
   4   2   0 160480. 2407.58   3
   4   2   1 322770. 3143.26   3
   4   2   2 3059.84 301.191   3
   4   2   3 61579.3 1269.68   3
   4   2   4 54880.5 1263.86   3
   4   2   4 54802.7 1370.80   6
   4   2   5 210258. 2533.72   6
   4   2   5 213580. 2550.03   3
   4   2   6 24957.5 839.922   6
   4   2   7 85944.0 1508.04   6
   4   2   8 396.916 104.496   6
   4   2   9 10526.9 514.737   6
   4   2  10 53842.0 1169.17   6
   4   2  11 50766.0 1132.05   6
   4   2  12 63337.6 1256.99   6
   4   3 -14 38290.4 2271.32   3
   4   3 -13 4847.27 786.728   3
   4   3 -12 50594.7 2363.47   3
   4   3 -11 31997.8 1841.44   3
   4   3 -10 37274.3 1913.34   3
   4   3  -9 4526.86 445.536   1
   4   3  -9 5508.23 772.857   3
   4   3  -8 45586.3 1483.60   1
   4   3  -8 67146.0 2429.36   3
   4   3  -7 17830.3 938.045   1
   4   3  -7 23803.0 1381.39   3
   4   3  -6 77229.4 1980.90   1
   4   3  -6 83577.7 2501.48   3
   4   3  -5 25701.7 1191.87   1
   4   3  -5 26755.9 1364.98   3
   4   3  -4 77306.2 2242.61   3
   4   3  -4 73672.3 2098.57   1
   4   3  -3 1006.83 244.911   3
   4   3  -3 1093.91 271.385   1
   4   3  -2 186398. 3026.98   3
   4   3  -2 189912. 3633.92   1
   4   3  -1 229506. 4245.82   1
   4   3  -1 244999. 3133.65   3
   4   3   0 304852. 3143.04   3
   4   3   1 66537.7 1337.73   3
   4   3   2 99166.4 1533.07   3
   4   3   2 97003.4 1918.23   6
   4   3   3 3366.25 282.167   3
   4   3   3 3467.87 337.982   6
   4   3   3 3118.30 186.857   4
   4   3   4 10697.0 517.427   3
   4   3   4 10207.4 559.420   6
   4   3   5 107454. 1750.58   6
   4   3   6 86670.8 1561.88   6
   4   3   7 97288.0 1636.30   6
   4   3   8 82158.4 1520.95   6
   4   3   9 60011.2 1304.27   6
   4   3  10 840.135 158.080   6
   4   3  11 85573.9 1606.25   6
   4   3  12 12614.6 613.222   6
   4   4 -14 6890.57 957.565   3
   4   4 -13 46656.9 2374.38   3
   4   4 -12 1095.84 368.749   3
   4   4 -11 65187.0 2576.16   3
   4   4 -10 8109.76 886.494   3
   4   4  -9 19458.4 1299.78   3
   4   4  -8 8372.88 827.015   3
   4   4  -7 77707.1 2504.47   3
   4   4  -6 64561.4 1931.71   1
   4   4  -6 67493.7 2211.32   3
   4   4  -5 117356. 2636.13   1
   4   4  -5 121753. 2861.38   3
   4   4  -4 8922.64 745.704   1
   4   4  -4 9869.24 788.060   3
   4   4  -3 49271.2 1649.87   3
   4   4  -3 51085.5 1857.84   1
   4   4  -2 87988.4 2005.85   3
   4   4  -2 84109.3 2515.45   1
   4   4  -1 13050.0 1042.96   1
   4   4  -1 14619.9 740.576   3
   4   4   0 131304. 1890.90   3
   4   4   0 133130. 3417.04   1
   4   4   1 220514. 2223.45   3
   4   4   2 28532.9 775.359   3
   4   4   3 63266.9 1177.91   3
   4   4   3 62216.6 1429.52   6
   4   4   3 61652.7 976.247   4
   4   4   4 31446.9 995.400   6
   4   4   5 22333.5 832.297   6
   4   4   6 276780. 2914.06   6
   4   4   7 2421.45 272.374   6
   4   4   8 104245. 1797.40   6
   4   4   9 19280.8 779.236   6
   4   4  10 30652.5 1014.79   6
   4   4  11 7429.43 498.123   6
   4   4  12 66656.6 1543.57   6
   4   4  13 3879.00 362.739   6
   4   5 -14 8409.63 1062.45   3
   4   5 -13 19192.5 1510.59   3
   4   5 -12 46261.8 2234.50   3
   4   5 -11 7722.45 846.603   3
   4   5 -10 73570.1 2614.65   3
   4   5  -9 9025.75 902.322   3
   4   5  -8 1771.33 417.092   3
   4   5  -7 117403. 3009.78   3
   4   5  -6 3634.09 505.990   3
   4   5  -5 103031. 2579.87   3
   4   5  -4 94031.0 2551.92   1
   4   5  -4 93975.0 2356.70   3
   4   5  -3 33427.2 1556.72   1
   4   5  -3 33072.1 1299.71   3
   4   5  -2 44563.8 1883.04   1
   4   5  -2 43626.4 1318.95   3
   4   5  -1 151404. 2185.65   3
   4   5  -1 147906. 3577.10   1
   4   5   0 290.519 83.3368   3
   4   5   0 295.283 177.517   1
   4   5   1 435959. 2787.52   3
   4   5   2 15024.7 523.462   3
   4   5   2 14650.5 565.066   4
   4   5   3 84681.1 1704.45   6
   4   5   3 86488.6 1319.01   4
   4   5   4 653.024 148.485   6
   4   5   5 37598.6 1115.86   6
   4   5   6 37462.6 1129.79   6
   4   5   7 176364. 2492.38   6
   4   5   8 4333.70 377.095   6
   4   5   9 129653. 2172.74   6
   4   5  10 3756.38 368.143   6
   4   5  11 13604.7 723.846   6
   4   5  12 48468.7 1406.57   6
   4   5  13 25494.3 1041.65   6
   4   6 -14 6144.83 880.099   3
   4   6 -13 2637.08 574.250   3
   4   6 -12 53479.5 2387.90   3
   4   6 -11 9925.63 972.640   3
   4   6 -10 39504.8 1896.20   3
   4   6  -9 8375.32 987.845   2
   4   6  -9 9458.99 915.397   3
   4   6  -8 7820.95 920.909   2
   4   6  -8 8327.91 824.116   3
   4   6  -7 1191.95 329.847   2
   4   6  -7 1672.34 351.303   3
   4   6  -6 73638.7 2241.70   3
   4   6  -5 897.540 252.834   3
   4   6  -4 175039. 3137.87   3
   4   6  -3 10797.6 921.837   1
   4   6  -3 10350.8 704.753   3
   4   6  -2 113715. 3104.46   1
   4   6  -2 110616. 1962.46   3
   4   6  -1 42903.1 1026.25   3
   4   6  -1 41282.1 2006.97   1
   4   6   0 45614.4 867.243   3
   4   6   0 49624.6 2214.69   1
   4   6   1 67675.9 952.069   3
   4   6   1 72097.6 1443.05   4
   4   6   2 225371. 2446.36   4
   4   6   3 747.558 181.132   6
   4   6   3 623.883 143.732   4
   4   6   4 85403.8 1770.08   6
   4   6   5 19604.7 844.373   6
   4   6   6 27027.0 1009.09   6
   4   6   7 73127.0 1667.13   6
   4   6   8 75737.9 1728.54   6
   4   6   9 45762.5 1345.26   6
   4   6  10 36489.0 1229.65   6
   4   6  11 46735.6 1434.02   6
   4   6  12 367.950 151.648   6
   4   6  13 43007.7 1425.90   6
   4   7 -14 2459.93 591.549   3
   4   7 -13 8149.03 961.305   3
   4   7 -12 1099.12 344.552   3
   4   7 -11 51342.2 2678.06   2
   4   7 -11 53204.1 2306.87   3
   4   7 -10 544.465 122.496   3
   4   7 -10 415.528 279.691   2
   4   7  -9 100392. 3397.25   2
   4   7  -9 96763.0 2852.43   3
   4   7  -8 2259.85 532.760   2
   4   7  -8 2877.08 466.000   3
   4   7  -7 52851.0 2293.80   2
   4   7  -7 51990.0 1979.17   3
   4   7  -6 11119.1 1004.62   2
   4   7  -6 11551.3 875.899   3
   4   7  -5 36698.9 1737.09   2
   4   7  -5 36813.0 1499.46   3
   4   7  -4 58509.7 1764.55   3
   4   7  -3 102342. 2077.42   3
   4   7  -3 101083. 2495.57   6
   4   7  -2 3613.33 319.081   3
   4   7  -2 3519.59 449.193   6
   4   7  -1 45022.4 860.403   3
   4   7  -1 42331.4 1426.89   6
   4   7   0 21352.5 451.604   3
   4   7   0 22334.4 998.062   6
   4   7   0 23954.4 941.158   4
   4   7   1 80002.0 1626.13   4
   4   7   2 153669. 2519.90   6
   4   7   2 158559. 2238.50   4
   4   7   3 138406. 2374.62   6
   4   7   3 143057. 2065.71   4
   4   7   4 28802.4 1076.16   6
   4   7   5 38214.2 1249.13   6
   4   7   6 45294.5 1370.49   6
   4   7   7 225.645 108.281   6
   4   7   8 64746.3 1658.91   6
   4   7   9 11633.2 717.541   6
   4   7  10 88596.0 2038.36   6
   4   7  11 4806.32 474.118   6
   4   7  12 29480.3 1221.30   6
   4   7  13 5032.61 525.328   6
   4   7  14 36508.0 1438.19   6
   4   8 -12 11329.2 1345.85   2
   4   8 -12 13366.6 1164.41   3
   4   8 -11 20538.4 1750.89   2
   4   8 -11 23458.9 1518.63   3
   4   8 -10 52013.6 2607.68   2
   4   8 -10 50204.2 2144.24   3
   4   8  -9 28983.0 1846.08   2
   4   8  -9 28264.5 1551.75   3
   4   8  -8 46715.8 2266.10   2
   4   8  -8 52804.2 2062.21   3
   4   8  -7 1225.52 375.127   2
   4   8  -7 1093.95 282.446   3
   4   8  -6 1571.17 394.907   2
   4   8  -6 1920.12 369.031   3
   4   8  -5 14972.5 1130.94   2
   4   8  -5 15038.5 935.801   3
   4   8  -4 22791.0 1320.26   2
   4   8  -4 24882.0 1088.55   3
   4   8  -3 123699. 2053.98   3
   4   8  -3 127356. 2801.94   6
   4   8  -2 156822. 1749.34   3
   4   8  -2 156030. 2903.49   6
   4   8  -1 56235.4 591.495   3
   4   8  -1 82578.0 2030.27   6
   4   8   0 996.575 225.915   6
   4   8   1 102420. 2179.18   6
   4   8   2 3791.24 420.046   6
   4   8   2 4449.70 409.031   4
   4   8   3 186705. 2881.29   6
   4   8   4 30208.6 1151.89   6
   4   8   5 64998.3 1705.56   6
   4   8   6 20657.0 969.811   6
   4   8   7 40476.6 1350.32   6
   4   8   8 12722.4 780.839   6
   4   8   9 103250. 2288.66   6
   4   8  10 11497.6 762.659   6
   4   8  11 67765.3 1914.06   6
   4   8  12 325.304 194.670   6
   4   8  13 11963.5 861.222   6
   4   8  14 12015.1 864.801   6
   4   9 -12 10646.7 1311.51   2
   4   9 -11-126.066 235.165   2
   4   9 -10 32801.4 2079.82   2
   4   9 -10 35483.1 1813.52   3
   4   9  -9 19789.1 1583.08   2
   4   9  -9 21468.6 1355.95   3
   4   9  -8 35438.1 1985.36   2
   4   9  -8 35287.0 1652.89   3
   4   9  -7 85605.9 2974.59   2
   4   9  -7 84124.9 2413.92   3
   4   9  -6 19897.9 1378.73   2
   4   9  -6 19195.5 1105.50   3
   4   9  -5-47.6634 142.490   2
   4   9  -5 409.383 199.790   3
   4   9  -4 86310.0 2610.08   2
   4   9  -4 86858.6 1878.23   3
   4   9  -4 87281.3 2501.12   6
   4   9  -3 4239.52 318.087   3
   4   9  -3 4272.73 539.398   6
   4   9  -2 146366. 2898.04   6
   4   9  -1 4378.83 476.571   6
   4   9   0 10019.1 728.771   6
   4   9   1 413.414 136.241   6
   4   9   2 70427.9 1863.12   6
   4   9   3 8662.58 648.728   6
   4   9   4 238626. 3440.86   6
   4   9   5 1028.93 231.259   6
   4   9   6 75496.5 1939.60   6
   4   9   7 11949.6 786.634   6
   4   9   8 1718.71 299.947   6
   4   9   9 49470.2 1657.74   6
   4   9  10 43325.0 1586.09   6
   4   9  11 20259.0 1106.97   6
   4   9  12 34336.3 1476.42   6
   4   9  13 7340.41 687.568   6
   4   9  14 4783.36 583.648   6
   4  10 -11 15448.5 1517.21   2
   4  10 -10 400.256 260.241   2
   4  10  -9 72849.8 3039.30   2
   4  10  -8 1139.86 391.590   2
   4  10  -7 78022.8 2903.86   2
   4  10  -7 73663.5 2199.37   3
   4  10  -6 3336.15 572.455   2
   4  10  -6 3396.78 429.063   3
   4  10  -5 7448.29 795.156   2
   4  10  -5 7927.52 608.732   3
   4  10  -4 13048.9 1017.13   2
   4  10  -4 11768.1 577.104   3
   4  10  -4 12734.5 971.005   6
   4  10  -3 47197.3 1781.22   6
   4  10  -2 3179.24 459.744   6
   4  10  -1 165488. 3104.16   6
   4  10   0 4213.00 477.800   6
   4  10   1 70934.9 1982.53   6
   4  10   2 73053.7 1995.15   6
   4  10   3 27739.6 1221.06   6
   4  10   4 67118.6 1910.33   6
   4  10   5 53570.5 1717.91   6
   4  10   6 4417.13 472.382   6
   4  10   7 21871.8 1114.70   6
   4  10   8 11441.2 806.035   6
   4  10   9 5151.42 552.034   6
   4  10  10 89686.0 2400.22   6
   4  10  11 16236.3 1035.39   6
   4  10  12 31318.3 1476.72   6
   4  10  13 1763.92 313.335   6
   4  10  14 10148.3 913.428   6
   4  11 -11 662.850 301.138   2
   4  11 -10 10067.6 1199.86   2
   4  11  -9 10419.2 1133.35   2
   4  11  -8 33685.1 2022.30   2
   4  11  -7 934.828 322.736   2
   4  11  -6 61324.4 2503.37   2
   4  11  -5 1395.03 388.716   2
   4  11  -4 16185.4 1168.48   2
   4  11  -4 16424.9 1149.87   6
   4  11  -3 65097.0 2225.90   2
   4  11  -3 66408.0 2163.19   6
   4  11  -2 35396.8 1544.43   6
   4  11  -1 106459. 2610.19   6
   4  11   0 21290.7 1160.93   6
   4  11   1 8757.02 729.686   6
   4  11   2 3289.65 454.199   6
   4  11   3 18181.9 1038.54   6
   4  11   4 11558.9 827.100   6
   4  11   5 134208. 2863.99   6
   4  11   6 33493.2 1424.78   6
   4  11   7 76273.7 2196.28   6
   4  11   8 121.969 135.414   6
   4  11   9 19552.9 1165.77   6
   4  11  10 7538.25 705.781   6
   4  11  11 46287.6 1838.16   6
   4  11  12 354.476 222.618   6
   4  11  13 26438.7 1441.42   6
   4  11  14 19.0928 159.020   6
   4  12 -10 2151.63 592.543   2
   4  12  -9 3944.02 699.946   2
   4  12  -8 38643.7 2200.17   2
   4  12  -7 17550.2 1407.15   2
   4  12  -6 40038.8 2048.47   2
   4  12  -5 30106.4 1692.10   2
   4  12  -5 32011.6 1756.80   6
   4  12  -4 15394.3 1152.30   2
   4  12  -4 15404.8 1145.30   6
   4  12  -3 101.163 106.792   6
   4  12  -2 32480.5 1533.07   6
   4  12  -1 1584.76 351.948   6
   4  12   0 78896.2 2302.57   6
   4  12   1 23216.6 1242.64   6
   4  12   2 53137.3 1861.86   6
   4  12   3 72.3560 129.976   6
   4  12   4 53796.1 1880.42   6
   4  12   5 14507.9 986.887   6
   4  12   6 76767.1 2261.65   6
   4  12   7 3216.55 450.546   6
   4  12   8 13392.7 959.110   6
   4  12   9 381.836 152.416   6
   4  12  10 14399.3 1047.29   6
   4  12  11 8889.71 825.367   6
   4  12  12 37891.4 1768.95   6
   4  12  13 11417.6 1016.75   6
   4  12  14 11811.5 1013.79   6
   4  13  -9 13924.2 1373.45   2
   4  13  -8 1372.36 380.265   2
   4  13  -7 39708.2 2162.73   2
   4  13  -6 431.717 207.455   2
   4  13  -5 36471.2 1899.76   2
   4  13  -5 38555.5 1967.85   6
   4  13  -4 10426.7 957.574   2
   4  13  -4 9975.43 943.179   6
   4  13  -3 30234.1 1567.37   6
   4  13  -2 4225.49 583.551   6
   4  13  -1 75652.9 2379.62   6
   4  13   0 13935.2 1008.01   6
   4  13   1 69179.5 2242.49   6
   4  13   2 421.803 198.412   6
   4  13   3 13184.7 978.694   6
   4  13   4 13380.6 990.050   6
   4  13   5 19065.3 1177.76   6
   4  13   6 23655.5 1321.97   6
   4  13   7 65259.7 2207.88   6
   4  13   8 8035.54 772.046   6
   4  13   9 14500.8 1088.22   6
   4  13  10 12404.3 1002.39   6
   4  13  11 1323.95 342.897   6
   4  13  12 30674.3 1676.56   6
   4  14  -5 3469.20 608.162   6
   4  14  -4 50788.4 2206.73   6
   4  14  -3 850.033 274.401   6
   4  14  -2 10146.2 914.683   6
   4  14  -1 33025.5 1636.98   6
   4  14   0 13754.8 1042.61   6
   4  14   1 28914.3 1510.17   6
   4  14   2 42973.2 1837.49   6
   4  14   3 6441.82 707.806   6
   4  14   4 12695.2 1016.08   6
   4  14   5 27696.6 1481.97   6
   4  14   6 1178.32 342.292   6
   4  14   7 51697.2 2052.37   6
   4  14   8 6941.20 753.918   6
   4  14   9 21544.1 1385.81   6
   4  14  10 1781.16 402.448   6
   4  15  -5 15429.8 1308.93   6
   4  15  -4 20663.5 1462.96   6
   4  15  -3 25774.6 1581.78   6
   4  15  -2 10278.6 964.277   6
   4  15  -1 4166.82 624.558   6
   4  15   0 34425.2 1741.90   6
   4  15   1 2308.54 419.024   6
   4  15   2 45429.5 1987.37   6
   4  15   3 6004.78 683.091   6
   4  15   4 21794.2 1393.35   6
   4  15   5 500.824 274.437   6
   4  15   6 19780.9 1330.75   6
   4  15   7 694.347 183.103   6
   4  15   8 40968.7 1953.16   6
   4  16  -5 34910.5 2054.71   6
   4  16  -4 8244.01 953.820   6
   4  16  -3 35994.4 1923.11   6
   4  16  -2 2265.03 480.698   6
   4  16  -1 14041.3 1159.36   6
   4  16   0 10464.3 985.576   6
   4  16   1 20685.5 1414.04   6
   4  16   2 3256.70 529.592   6
   4  16   3 53322.5 2242.09   6
   4  16   4 1999.59 423.902   6
   5 -14  -4 3800.60 711.743   3
   5 -14  -3 9725.55 1084.98   3
   5 -14  -2 2280.65 533.275   3
   5 -14  -1 19461.3 1414.68   3
   5 -14  -1 19611.1 1509.28   4
   5 -14   0 2128.78 480.772   3
   5 -14   0 1272.41 281.577   4
   5 -14   1 30558.4 1683.22   3
   5 -14   1 34159.4 1849.63   4
   5 -14   2 5911.63 783.523   4
   5 -13  -7 2814.13 695.981   3
   5 -13  -6 15746.2 1558.88   3
   5 -13  -5 492.320 225.336   3
   5 -13  -4 24336.1 1754.73   3
   5 -13  -4 22796.1 1699.70   4
   5 -13  -3-207.618 254.110   3
   5 -13  -3-29.4329 178.990   4
   5 -13  -2 16143.8 1328.97   3
   5 -13  -2 15499.0 1302.82   4
   5 -13  -1 14508.6 1181.54   3
   5 -13  -1 13777.4 1222.36   4
   5 -13   0 27396.7 1597.45   3
   5 -13   0 27711.5 1636.59   4
   5 -13   1 13375.6 1118.13   3
   5 -13   1 12562.6 1135.11   4
   5 -13   2 26578.2 1513.53   3
   5 -13   2 25824.8 1518.05   4
   5 -13   3 1705.90 409.605   3
   5 -13   3 1302.65 326.677   4
   5 -13   4 7052.56 755.805   3
   5 -13   5 20659.4 1327.54   3
   5 -12  -8 428.209 284.553   3
   5 -12  -7 13297.1 1443.95   3
   5 -12  -6 14526.6 1470.53   3
   5 -12  -5 29755.0 2015.31   3
   5 -12  -4 11919.2 1221.45   3
   5 -12  -3 19607.0 1488.80   3
   5 -12  -3 17348.0 1400.78   4
   5 -12  -2 4677.38 675.893   3
   5 -12  -2 5196.89 721.733   4
   5 -12  -1 1064.84 236.570   3
   5 -12  -1 1266.38 357.067   4
   5 -12   0 34594.7 1787.04   3
   5 -12   0 38061.4 1869.83   4
   5 -12   1 6941.85 820.878   3
   5 -12   1 7146.90 798.552   4
   5 -12   2 44145.7 1943.17   3
   5 -12   2 39199.1 1785.98   4
   5 -12   3 27125.9 1483.67   3
   5 -12   3 23101.8 1374.07   4
   5 -12   4 12655.0 1001.89   3
   5 -12   5 2491.83 480.571   3
   5 -12   6 22288.4 1381.78   3
   5 -11  -9 9319.73 1244.95   3
   5 -11  -8 22402.7 1889.25   3
   5 -11  -7 7456.68 1060.93   3
   5 -11  -6 533.984 437.999   3
   5 -11  -5 36002.4 2197.69   3
   5 -11  -4 3032.17 624.285   3
   5 -11  -3 38654.1 2114.03   3
   5 -11  -2 8341.42 911.863   3
   5 -11  -1 21030.5 1445.35   3
   5 -11  -1 19029.3 1287.68   4
   5 -11   0 1035.60 348.441   3
   5 -11   0 1161.29 327.947   4
   5 -11   1 64333.6 2342.84   3
   5 -11   1 61159.3 2180.04   4
   5 -11   2 290.766 185.211   3
   5 -11   2-9.66717 151.257   4
   5 -11   3 56281.7 2121.90   3
   5 -11   3 53421.8 1952.59   4
   5 -11   4 590.211 205.260   3
   5 -11   4 744.508 224.083   4
   5 -11   5 10577.5 942.780   3
   5 -11   6 2603.43 484.112   3
   5 -10 -10 22785.4 1927.74   3
   5 -10  -9 6322.45 913.988   3
   5 -10  -8 17280.5 1617.57   3
   5 -10  -7 3.94486 298.599   3
   5 -10  -6 21099.7 1737.12   3
   5 -10  -5 3233.98 631.888   3
   5 -10  -4 70102.6 2892.94   3
   5 -10  -3 128.372 240.971   3
   5 -10  -2 65284.0 2570.70   3
   5 -10  -1 527.309 233.617   3
   5 -10   0 12810.9 1094.83   3
   5 -10   0 11418.3 935.951   4
   5 -10   1 12990.5 1067.97   3
   5 -10   1 12781.4 957.150   4
   5 -10   2 44030.2 1852.69   3
   5 -10   2 41986.8 1690.00   4
   5 -10   3 21539.7 1284.82   3
   5 -10   3 19715.4 1141.69   4
   5 -10   4 55229.7 2004.77   3
   5 -10   4 54452.6 1837.11   4
   5 -10   5 1895.15 423.440   3
   5 -10   6 9573.85 882.995   3
   5  -9 -10 677.483 422.878   3
   5  -9  -9 44868.7 2643.91   3
   5  -9  -8 504.379 290.427   3
   5  -9  -7 53712.5 2751.24   3
   5  -9  -6 5000.09 855.575   3
   5  -9  -5 17385.4 1521.90   3
   5  -9  -4 26042.2 1742.89   3
   5  -9  -3 46962.1 2264.33   3
   5  -9  -2 12744.7 1095.37   3
   5  -9  -1 54968.4 2272.92   3
   5  -9   0 6616.82 771.734   3
   5  -9   1 8565.75 829.190   3
   5  -9   1 8551.21 750.662   4
   5  -9   2 43412.3 1796.63   3
   5  -9   2 42758.1 1634.52   4
   5  -9   3 22593.7 1310.18   3
   5  -9   3 20429.0 1101.61   4
   5  -9   4 44121.2 1758.35   3
   5  -9   4 39176.6 1491.01   4
   5  -9   5 31222.1 1493.20   3
   5  -9   6 24887.0 1353.87   3
   5  -9   7 312.678 188.617   3
   5  -8 -11 3872.40 824.094   3
   5  -8 -10 21683.5 1789.63   3
   5  -8  -9 28128.9 2032.78   3
   5  -8  -8 24498.8 1860.83   3
   5  -8  -7 21613.3 1666.35   3
   5  -8  -6 13931.0 1398.09   3
   5  -8  -5 8417.43 1009.72   3
   5  -8  -4 5203.53 768.445   3
   5  -8  -3 70457.7 2696.65   3
   5  -8  -2 48510.6 2219.28   3
   5  -8  -1 64101.2 2385.55   3
   5  -8   0 38838.5 1789.60   3
   5  -8   1 26917.7 1464.31   3
   5  -8   1 25635.3 1201.41   4
   5  -8   2 3925.36 522.596   3
   5  -8   2 3249.10 416.574   4
   5  -8   3 69952.3 2251.66   3
   5  -8   3 67617.5 1867.69   4
   5  -8   4 1984.11 386.957   3
   5  -8   4 1746.21 294.482   4
   5  -8   5 126356. 2971.85   3
   5  -8   5 112766. 2371.43   4
   5  -8   6 8542.18 780.351   3
   5  -8   7 48787.2 1862.62   3
   5  -7 -11 3858.59 802.962   3
   5  -7 -10 8111.89 1089.25   3
   5  -7  -9 89.1470 220.675   3
   5  -7  -8 55562.1 2694.49   3
   5  -7  -7 40884.4 2254.10   3
   5  -7  -6 57072.9 2593.10   3
   5  -7  -5 38852.1 2086.73   3
   5  -7  -4 33173.8 1942.21   3
   5  -7  -3 5161.80 726.709   3
   5  -7  -2 92202.4 2930.05   3
   5  -7  -1 6012.19 691.769   3
   5  -7   0 65685.5 2255.30   3
   5  -7   1 262.712 157.505   3
   5  -7   2 52931.1 1944.42   3
   5  -7   2 51086.0 1578.05   4
   5  -7   3 8427.01 763.988   3
   5  -7   3 8410.43 640.634   4
   5  -7   4 115331. 2751.12   3
   5  -7   4 100425. 2099.66   4
   5  -7   5 5115.01 606.905   3
   5  -7   5 4755.80 456.100   4
   5  -7   6 98198.7 2555.34   3
   5  -7   7 270.088 135.634   3
   5  -6 -12 3732.53 720.898   3
   5  -6 -11 27129.0 1967.66   3
   5  -6 -10 3509.95 700.575   3
   5  -6  -9 71218.3 3130.31   3
   5  -6  -8 1012.53 402.138   3
   5  -6  -7 110142. 3727.37   3
   5  -6  -6 8469.37 951.188   3
   5  -6  -5 11318.2 1113.42   3
   5  -6  -4 6781.15 843.332   3
   5  -6  -3 9062.97 941.677   3
   5  -6  -2 112541. 3200.96   3
   5  -6  -1 153175. 3582.85   3
   5  -6   0 8462.39 816.715   3
   5  -6   1 247544. 4158.06   3
   5  -6   2 546.752 196.668   3
   5  -6   3 29908.8 1351.14   3
   5  -6   3 26955.7 1047.25   4
   5  -6   4 64099.8 2000.15   3
   5  -6   4 56889.2 1472.81   4
   5  -6   5 6877.90 657.773   3
   5  -6   5 5697.21 459.021   4
   5  -6   6 86607.6 2367.33   3
   5  -6   7 40008.9 1643.42   3
   5  -5 -12 79307.3 3409.94   3
   5  -5 -11 1117.68 425.020   3
   5  -5 -10 33772.0 2097.92   3
   5  -5  -9 1748.62 496.092   3
   5  -5  -8 6330.55 852.861   3
   5  -5  -7 21795.5 1593.53   3
   5  -5  -6 49686.8 2339.06   3
   5  -5  -5 5575.41 774.008   3
   5  -5  -4 62752.8 2504.53   3
   5  -5  -3 76208.1 2687.48   3
   5  -5  -2 35277.6 1778.94   3
   5  -5  -1 194713. 3961.93   3
   5  -5   0 18785.7 1219.48   3
   5  -5   1 21580.4 1238.45   3
   5  -5   2 58460.5 1950.47   3
   5  -5   3 20031.3 1081.17   3
   5  -5   3 18534.6 807.101   4
   5  -5   4 713.024 203.690   3
   5  -5   4 1034.18 185.934   4
   5  -5   5 160147. 2980.76   3
   5  -5   5 140402. 2073.55   4
   5  -5   6 553.191 175.299   3
   5  -5   7 108495. 2630.69   3
   5  -4 -12 13877.7 1430.14   3
   5  -4 -11 33516.1 2123.55   3
   5  -4 -10 3586.42 674.536   3
   5  -4  -9 21709.4 1653.01   3
   5  -4  -8 37875.2 2095.13   3
   5  -4  -7 33519.3 1927.87   3
   5  -4  -6 122485. 3641.84   3
   5  -4  -5 29780.4 1764.28   3
   5  -4  -4 49816.3 2186.86   3
   5  -4  -3 2658.65 491.497   3
   5  -4  -2 42470.1 1955.13   3
   5  -4  -1 1701.45 343.643   3
   5  -4   0 116183. 2850.71   3
   5  -4   1 32076.0 1425.27   3
   5  -4   2 167821. 3200.15   3
   5  -4   3 34110.9 1366.20   3
   5  -4   4 80561.9 2107.24   3
   5  -4   4 77425.4 1476.61   4
   5  -4   5 57064.1 1727.12   3
   5  -4   5 52053.4 1139.24   4
   5  -4   6 97708.9 2362.65   3
   5  -4   7 30302.3 1362.09   3
   5  -3 -13 18805.1 1653.08   3
   5  -3 -12 1922.14 524.872   3
   5  -3 -11 65370.8 2924.56   3
   5  -3 -10 30749.3 1939.32   3
   5  -3  -9 43265.3 2317.04   3
   5  -3  -8 191.033 191.655   3
   5  -3  -7 45623.2 2197.36   3
   5  -3  -6 5750.72 770.911   3
   5  -3  -5 105847. 3233.92   3
   5  -3  -4 3735.93 598.234   3
   5  -3  -3 99228.1 2912.97   3
   5  -3  -2 7706.08 805.272   3
   5  -3  -1 78913.9 2449.98   3
   5  -3   0 63895.8 2085.66   3
   5  -3   1 188070. 3335.93   3
   5  -3   2 47769.6 1647.89   3
   5  -3   3 159794. 2897.73   3
   5  -3   4 6561.70 596.327   3
   5  -3   4 7015.44 396.461   4
   5  -3   5 18449.3 949.334   3
   5  -3   5 16070.7 560.232   4
   5  -3   6 79916.1 2068.19   3
   5  -3   7 64789.3 1895.42   3
   5  -2 -13 1189.41 394.641   3
   5  -2 -12 36369.4 2206.97   3
   5  -2 -11 3794.50 722.884   3
   5  -2 -10 64140.8 2851.69   3
   5  -2  -9 2475.79 592.995   3
   5  -2  -8 31536.9 1874.38   3
   5  -2  -7 366.012 204.819   3
   5  -2  -6 80916.4 2871.24   3
   5  -2  -5 45336.2 2079.50   3
   5  -2  -4 168125. 3874.80   3
   5  -2  -3 8799.87 830.474   3
   5  -2  -2 59167.8 2131.75   3
   5  -2  -1 17300.2 1107.78   3
   5  -2   0 814.604 248.468   3
   5  -2   1 212448. 3489.89   3
   5  -2   2 126656. 2600.05   3
   5  -2   3 116361. 2387.41   3
   5  -2   4 101886. 2209.50   3
   5  -2   4 95894.4 1295.50   4
   5  -2   5 17806.4 926.755   3
   5  -2   5 16288.6 470.502   4
   5  -2   6 1687.26 299.593   3
   5  -2   7 111045. 2433.52   3
   5  -1 -13 4060.29 777.252   3
   5  -1 -12 8774.43 1084.52   3
   5  -1 -11 36877.0 2137.46   3
   5  -1 -10 16429.5 1382.66   3
   5  -1  -9 141919. 3952.34   3
   5  -1  -8 21841.6 1566.54   3
   5  -1  -7 34016.6 1880.68   3
   5  -1  -6 55263.5 2277.23   3
   5  -1  -5 4501.50 653.044   3
   5  -1  -4 114022. 3126.59   3
   5  -1  -3 61694.5 2237.49   3
   5  -1  -2 26562.1 1404.42   3
   5  -1  -1 46761.1 1777.13   3
   5  -1   0 61574.9 1950.46   3
   5  -1   1 713.781 223.983   3
   5  -1   2 374177. 4322.59   3
   5  -1   3 30633.7 1177.42   3
   5  -1   4 125145. 2405.25   3
   5  -1   5 18047.0 920.948   3
   5  -1   6 39681.4 1375.56   3
   5  -1   7 15949.2 885.115   3
   5   0 -13 6695.31 1011.64   3
   5   0 -12 6798.47 924.293   3
   5   0 -11 39290.1 2205.50   3
   5   0 -10 13678.1 1270.40   3
   5   0  -9 77301.5 2922.49   3
   5   0  -8 21101.1 1454.45   3
   5   0  -7 22271.5 1462.11   3
   5   0  -6 337.610 128.585   3
   5   0  -5 40121.9 1892.48   3
   5   0  -4 1477.88 341.036   3
   5   0  -3 229013. 4163.32   3
   5   0  -2 50200.9 1887.91   3
   5   0  -1 202715. 3652.99   3
   5   0   0 37076.9 1459.59   3
   5   0   1 34054.5 1297.60   3
   5   0   2 82196.6 1942.77   3
   5   0   3 231477. 3118.17   3
   5   0   4 2380.84 294.096   3
   5   0   5 174153. 2759.73   3
   5   0   6 339.699 123.492   3
   5   1 -13 7470.25 1028.76   3
   5   1 -12 9314.70 1128.52   3
   5   1 -11-234.185 277.007   3
   5   1 -10 39477.7 2121.58   3
   5   1  -9 1527.25 398.603   3
   5   1  -8 160456. 4002.22   3
   5   1  -7 18341.7 1326.18   3
   5   1  -6 101421. 3036.65   3
   5   1  -5 17792.7 1241.71   3
   5   1  -4 32647.9 1617.39   3
   5   1  -3 65278.6 2180.13   3
   5   1  -2 130749. 2964.77   3
   5   1  -1 795.734 219.339   3
   5   1   0 117627. 2498.17   3
   5   1   1 2781.19 370.767   3
   5   1   2 46538.0 1396.85   3
   5   1   3 125807. 2224.27   3
   5   1   4 145939. 2372.67   3
   5   1   5 80046.0 1789.34   3
   5   1   6 70263.0 1728.41   3
   5   2 -13 36872.9 2226.87   3
   5   2 -12 740.342 250.743   3
   5   2 -11 22390.7 1606.54   3
   5   2 -10 10563.8 1123.35   3
   5   2  -9 72474.9 2772.05   3
   5   2  -8 48552.1 2186.67   3
   5   2  -7 66122.1 2463.72   3
   5   2  -6 3556.89 577.955   3
   5   2  -5 14023.2 1093.92   3
   5   2  -4 26022.8 1422.35   3
   5   2  -3 48610.4 1859.95   3
   5   2  -2 101855. 2531.16   3
   5   2  -1 360684. 4562.69   3
   5   2   0 169521. 2882.55   3
   5   2   1 28650.4 1102.31   3
   5   2   2 149072. 2374.54   3
   5   2   3 28846.1 1034.71   3
   5   2   4 175328. 2486.28   3
   5   2   5 48068.2 1342.24   3
   5   2   6 44154.4 1324.23   3
   5   3 -13 9169.59 1082.29   3
   5   3 -12 28291.6 1853.90   3
   5   3 -11 3750.83 666.667   3
   5   3 -10 5343.73 771.252   3
   5   3  -9 31637.1 1824.83   3
   5   3  -8 27086.6 1599.18   3
   5   3  -7 34435.6 1445.77   1
   5   3  -7 44789.5 2006.20   3
   5   3  -6 113129. 3099.86   3
   5   3  -6 88338.9 2424.81   1
   5   3  -5 27974.5 1400.95   1
   5   3  -5 37935.3 1741.96   3
   5   3  -4 9363.61 832.634   3
   5   3  -3 142773. 3095.74   3
   5   3  -2 29487.7 1332.84   3
   5   3  -1 270608. 3799.23   3
   5   3   0 2105.09 299.918   3
   5   3   1 20030.2 876.802   3
   5   3   2 34760.2 1097.42   3
   5   3   3 69466.8 1547.45   3
   5   3   4 5854.88 438.336   3
   5   3   4 5055.37 220.215   4
   5   3   5 271831. 3121.04   3
   5   3   5 263785. 3408.45   6
   5   3   6 2338.61 306.872   6
   5   3   7 125217. 2227.28   6
   5   3   8 16153.0 790.456   6
   5   3   9 11516.6 669.364   6
   5   3  10 46627.1 1346.01   6
   5   3  11 47027.0 1351.27   6
   5   3  12 29139.4 1056.40   6
   5   4 -13 4544.52 753.626   3
   5   4 -12 26196.9 1794.91   3
   5   4 -11 24835.0 1675.11   3
   5   4 -10 22441.8 1536.64   3
   5   4  -9 9349.37 981.187   3
   5   4  -8 98997.3 3057.29   3
   5   4  -7 1052.51 276.004   1
   5   4  -7 1627.67 388.960   3
   5   4  -6 102700. 2743.84   1
   5   4  -6 125680. 3213.61   3
   5   4  -5 7072.99 732.262   1
   5   4  -5 7516.45 777.711   3
   5   4  -4 42777.0 1884.97   1
   5   4  -4 45938.0 1818.32   3
   5   4  -3 4561.60 544.072   3
   5   4  -3 3613.01 606.179   1
   5   4  -2 33210.4 1732.79   1
   5   4  -2 32578.6 1347.71   3
   5   4  -1 9702.87 678.323   3
   5   4   0 348274. 3701.34   3
   5   4   1 6433.81 461.910   3
   5   4   2 254788. 2773.83   3
   5   4   3 45362.2 1154.16   3
   5   4   3 45472.5 1471.91   6
   5   4   3 43174.4 872.214   4
   5   4   4 50588.8 1484.95   6
   5   4   4 51800.0 863.297   4
   5   4   5 116464. 2182.78   6
   5   4   6 29272.8 1079.39   6
   5   4   7 10699.3 633.350   6
   5   4   8 44334.6 1316.09   6
   5   4   9 2635.12 316.007   6
   5   4  10 14759.8 758.746   6
   5   4  11 82828.6 1821.20   6
   5   4  12 12510.1 709.938   6
   5   5 -13 43304.7 2339.84   3
   5   5 -12 357.676 383.768   3
   5   5 -11 49727.9 2355.26   3
   5   5 -10 4352.91 648.196   3
   5   5  -9 29102.7 1686.55   3
   5   5  -8 9028.68 916.404   3
   5   5  -7 34614.8 1722.45   3
   5   5  -6 26348.6 1454.20   3
   5   5  -6 21424.7 1295.85   1
   5   5  -5 116241. 2939.58   3
   5   5  -5 102655. 2930.36   1
   5   5  -4 1391.18 350.819   1
   5   5  -4 1326.10 290.516   3
   5   5  -3 41221.8 1979.46   1
   5   5  -3 44552.4 1620.38   3
   5   5  -2 69925.8 1877.64   3
   5   5  -2 69874.2 2602.45   1
   5   5  -1 53267.3 1494.86   3
   5   5  -1 52412.9 2304.93   1
   5   5   0 309628. 3220.12   3
   5   5   0 304359. 5874.09   1
   5   5   1 104977. 1717.60   3
   5   5   1 97495.5 2300.00   6
   5   5   2 22154.8 773.604   3
   5   5   2 21471.9 1029.52   6
   5   5   3 56923.5 1235.85   3
   5   5   3 54610.6 1568.84   6
   5   5   3 55283.5 1097.43   4
   5   5   4 42573.5 1350.47   6
   5   5   4 44838.7 933.486   4
   5   5   4 44738.3 1126.15   3
   5   5   5 455.924 124.772   6
   5   5   6 115164. 2148.37   6
   5   5   7 44240.3 1352.04   6
   5   5   8 115104. 2171.74   6
   5   5   9 34878.5 1208.23   6
   5   5  10 30874.8 1143.54   6
   5   5  11 10999.8 687.562   6
   5   5  12 70426.1 1793.53   6
   5   5  13 2684.88 348.237   6
   5   6 -13 10706.3 1179.96   3
   5   6 -12 39848.9 2157.20   3
   5   6 -11 5898.29 780.166   3
   5   6 -10 43275.7 2095.20   3
   5   6  -9 408.817 160.984   3
   5   6  -8 11607.8 1021.49   3
   5   6  -7 52006.5 2086.07   3
   5   6  -6 35806.3 1665.12   3
   5   6  -5 113458. 2824.60   3
   5   6  -4 113706. 2703.93   3
   5   6  -3 6646.91 591.479   3
   5   6  -2 1078.70 235.937   3
   5   6  -1 51828.5 1373.35   3
   5   6   0 1969.47 242.251   3
   5   6   0 1951.00 323.432   6
   5   6   1 188033. 2096.40   3
   5   6   1 179821. 3086.14   6
   5   6   2 62870.1 1187.20   3
   5   6   2 61693.6 1725.11   6
   5   6   2 61290.0 1343.54   4
   5   6   3 105241. 2181.78   6
   5   6   3 110955. 1721.37   4
   5   6   3 108818. 1620.28   3
   5   6   4 3588.35 404.257   6
   5   6   5 58141.9 1601.91   6
   5   6   6 40793.6 1346.93   6
   5   6   7 105792. 2174.13   6
   5   6   8 1324.44 241.667   6
   5   6   9 68718.4 1787.32   6
   5   6  10 6202.09 544.521   6
   5   6  11 18328.0 942.212   6
   5   6  12 54553.5 1666.17   6
   5   6  13 37261.1 1382.24   6
   5   7 -13 5004.25 773.933   3
   5   7 -12 22105.8 1572.99   3
   5   7 -11 12507.8 1141.11   3
   5   7 -10 36890.3 1908.17   3
   5   7  -9 23812.5 1491.79   3
   5   7  -8 26757.4 1549.97   3
   5   7  -7 1161.46 307.745   3
   5   7  -6 87861.0 2585.82   3
   5   7  -5 10003.8 837.006   3
   5   7  -4 117474. 2639.48   3
   5   7  -3 32793.5 1258.18   3
   5   7  -2 27086.6 1023.04   3
   5   7  -1 1265.17 209.775   3
   5   7  -1 1148.98 266.205   6
   5   7   0 136242. 1690.07   3
   5   7   0 133409. 2782.67   6
   5   7   1 27188.3 695.583   3
   5   7   1 29453.1 1249.42   6
   5   7   1 30703.1 1068.60   4
   5   7   2 198135. 3135.40   6
   5   7   2 192944. 1910.81   3
   5   7   3 3763.29 436.712   6
   5   7   3 3786.06 346.321   4
   5   7   4 67113.1 1788.70   6
   5   7   5 8452.30 626.588   6
   5   7   6 19351.4 963.279   6
   5   7   7 23907.9 1049.29   6
   5   7   8 159339. 2775.04   6
   5   7   9 5767.81 536.695   6
   5   7  10 58466.7 1711.56   6
   5   7  11 16298.4 921.732   6
   5   7  12 476.865 156.935   6
   5   7  13 59332.6 1853.61   6
   5   8 -11 39766.6 2050.96   3
   5   8 -10 229.955 311.738   3
   5   8  -9 51175.7 2187.66   3
   5   8  -8 3988.27 593.022   3
   5   8  -7 24065.0 1373.51   3
   5   8  -6 4140.24 540.779   3
   5   8  -5 102714. 2554.70   3
   5   8  -4 1434.35 281.078   3
   5   8  -3 118423. 2235.68   3
   5   8  -2 3087.22 302.556   3
   5   8  -2 3328.38 505.710   6
   5   8  -1 13621.8 506.069   3
   5   8  -1 13195.5 930.344   6
   5   8   0 37265.8 696.162   3
   5   8   0 41118.5 1548.16   6
   5   8   1 9960.50 736.243   6
   5   8   2 63140.0 1818.36   6
   5   8   2 68425.7 1640.62   4
   5   8   3 132145. 2619.34   6
   5   8   3 140933. 2292.09   4
   5   8   4 29717.9 1215.59   6
   5   8   5 67163.6 1854.25   6
   5   8   6 42756.8 1478.15   6
   5   8   7 6774.80 590.376   6
   5   8   8 108398. 2384.32   6
   5   8   9 22673.9 1089.13   6
   5   8  10 22400.4 1142.99   6
   5   8  11 3602.41 427.743   6
   5   8  12 18441.5 1037.65   6
   5   8  13 2681.02 395.265   6
   5   9  -8 88460.8 2704.00   3
   5   9  -7 6390.83 722.627   3
   5   9  -6 12378.4 950.754   3
   5   9  -5 27597.8 1252.46   3
   5   9  -4 26471.7 1101.02   3
   5   9  -3 31181.7 994.114   3
   5   9  -2 51724.0 948.811   3
   5   9  -2 57547.1 2053.20   6
   5   9  -1 2275.69 129.230   3
   5   9  -1 4995.30 585.441   6
   5   9   0 26479.5 1269.68   6
   5   9   1 63651.3 1927.17   6
   5   9   2 4966.64 520.093   6
   5   9   3 213643. 3442.63   6
   5   9   4 38083.3 1453.35   6
   5   9   5 60640.0 1827.39   6
   5   9   6 2328.20 362.151   6
   5   9   7 8008.24 656.560   6
   5   9   8 3157.07 430.523   6
   5   9   9 62710.8 1941.30   6
   5   9  10 1383.27 273.725   6
   5   9  11 62321.1 1982.27   6
   5   9  12 96.7033 132.916   6
   5   9  13 24354.0 1301.64   6
   5   9  14 11736.7 894.847   6
   5  10  -3 9936.34 929.022   6
   5  10  -2 170520. 3589.74   6
   5  10  -1 20394.0 1215.11   6
   5  10   0 80524.3 2299.07   6
   5  10   1 9040.72 756.614   6
   5  10   2 26431.7 1277.95   6
   5  10   3 7383.85 656.482   6
   5  10   4 94680.5 2389.29   6
   5  10   5 9329.56 743.064   6
   5  10   6 50780.6 1752.04   6
   5  10   7 1274.78 271.225   6
   5  10   8 54569.9 1849.09   6
   5  10   9 49844.1 1809.67   6
   5  10  10 60652.1 2033.57   6
   5  10  11 7920.48 716.333   6
   5  10  12 21611.6 1230.82   6
   5  10  13 841.139 285.877   6
   5  10  14 2370.06 424.743   6
   5  11  -3 79068.9 2631.20   6
   5  11  -2 4503.17 601.748   6
   5  11  -1 87223.5 2542.60   6
   5  11   0 6253.30 659.304   6
   5  11   1 11306.8 869.513   6
   5  11   2 8562.40 768.266   6
   5  11   3 32486.6 1465.42   6
   5  11   4 48573.5 1785.04   6
   5  11   5 127131. 2879.06   6
   5  11   6 28201.9 1351.79   6
   5  11   7 11635.5 880.285   6
   5  11   8 17244.7 1095.28   6
   5  11   9 751.096 265.862   6
   5  11  10 31003.6 1505.80   6
   5  11  11 25420.0 1371.01   6
   5  11  12 17805.1 1158.18   6
   5  11  13 12483.7 1001.96   6
   5  11  14 12312.0 1032.48   6
   5  12  -3 23093.6 1461.74   6
   5  12  -2 37182.8 1779.52   6
   5  12  -1 31673.4 1609.25   6
   5  12   0 81398.9 2497.83   6
   5  12   1 13626.9 1014.32   6
   5  12   2 6881.13 711.094   6
   5  12   3 39589.3 1690.61   6
   5  12   4 1063.68 277.484   6
   5  12   5 61677.1 2106.84   6
   5  12   6 27854.3 1407.93   6
   5  12   7 16334.9 1085.27   6
   5  12   8 11046.7 922.199   6
   5  12   9 22267.2 1315.12   6
   5  12  10 733.146 265.214   6
   5  12  11 58557.5 2192.41   6
   5  12  12 304.735 192.450   6
   5  12  13 26333.7 1496.47   6
   5  13  -4 5105.24 740.526   6
   5  13  -3 3076.04 586.234   6
   5  13  -2 57733.2 2266.46   6
   5  13  -1 2250.47 435.475   6
   5  13   0 64279.8 2288.87   6
   5  13   1 16300.1 1127.37   6
   5  13   2 14831.7 1077.47   6
   5  13   3 1226.61 322.064   6
   5  13   4 37926.5 1728.55   6
   5  13   5 612.419 258.542   6
   5  13   6 87890.5 2621.03   6
   5  13   7 451.687 181.411   6
   5  13   8 28341.8 1528.44   6
   5  13   9 3832.97 537.031   6
   5  13  10 11261.8 991.941   6
   5  13  11 9579.86 906.003   6
   5  13  12 32327.8 1712.11   6
   5  14  -4 7610.50 923.357   6
   5  14  -3 16842.6 1335.17   6
   5  14  -2 1752.55 411.028   6
   5  14  -1 51352.1 2193.01   6
   5  14   0 310.448 104.105   6
   5  14   1 69185.9 2459.50   6
   5  14   2 2284.69 444.304   6
   5  14   3 12312.1 1026.23   6
   5  14   4 14437.9 1105.45   6
   5  14   5 16792.3 1195.66   6
   5  14   6 28688.8 1578.80   6
   5  14   7 46883.7 1998.87   6
   5  14   8 101.578 179.152   6
   5  14   9 17951.7 1295.67   6
   5  15  -4 39534.6 2211.16   6
   5  15  -3 1663.15 440.311   6
   5  15  -2 15296.9 1295.54   6
   5  15  -1 14293.8 1188.29   6
   5  15   0 14880.8 1197.54   6
   5  15   1 25655.0 1559.24   6
   5  15   2 30047.9 1663.71   6
   5  15   3 7898.91 836.365   6
   5  15   4 8735.07 895.739   6
   5  15   5 22028.9 1424.48   6
   5  15   6 12601.3 1069.97   6
   6 -13  -5 17217.7 1649.64   3
   6 -13  -4 13358.5 1389.38   3
   6 -13  -3 12690.3 1307.73   3
   6 -13  -2-627.885 344.054   3
   6 -13  -1 21619.8 1671.04   3
   6 -13  -1 23587.5 1650.04   4
   6 -13   0 4755.07 781.951   3
   6 -13   0 4260.31 679.721   4
   6 -13   1 24230.9 1627.81   3
   6 -13   1 24730.7 1608.39   4
   6 -13   2 1877.78 425.799   3
   6 -13   2 2598.50 491.491   4
   6 -13   3 16615.7 1274.06   3
   6 -13   3 15265.5 1211.56   4
   6 -13   4 202.611 187.462   3
   6 -13   5 23196.3 1602.92   3
   6 -13   6 6919.52 843.396   3
   6 -12  -6 29076.5 2160.41   3
   6 -12  -5 641.775 371.492   3
   6 -12  -4 18519.1 1628.38   3
   6 -12  -3-196.787 348.693   3
   6 -12  -2 6079.74 892.295   3
   6 -12  -2 5127.19 771.071   4
   6 -12  -1 4579.95 743.641   3
   6 -12  -1 3930.70 670.054   4
   6 -12   0 35223.7 1952.11   3
   6 -12   0 34557.2 1853.09   4
   6 -12   1 6550.44 814.768   3
   6 -12   1 5575.05 708.005   4
   6 -12   2 64526.4 2597.20   3
   6 -12   2 62174.4 2403.64   4
   6 -12   3 422.428 296.659   3
   6 -12   3-78.9148 247.376   4
   6 -12   4 12718.7 1108.77   3
   6 -12   4 10143.3 916.857   4
   6 -12   5 9784.93 995.270   3
   6 -12   6 2873.17 576.102   3
   6 -11  -7 3335.84 728.721   3
   6 -11  -6 10048.8 1268.84   3
   6 -11  -5 20608.7 1754.85   3
   6 -11  -4 11116.3 1239.31   3
   6 -11  -3 42257.0 2362.33   3
   6 -11  -2 2923.58 627.575   3
   6 -11  -1 16242.9 1379.65   3
   6 -11  -1 15937.8 1247.59   4
   6 -11   0 23984.0 1645.30   3
   6 -11   0 23398.3 1466.58   4
   6 -11   1 13123.4 1185.96   3
   6 -11   1 13009.7 1064.25   4
   6 -11   2 42232.2 2010.32   3
   6 -11   2 39969.9 1821.42   4
   6 -11   3 13363.5 1152.04   3
   6 -11   3 11973.0 959.197   4
   6 -11   4 5938.89 718.154   3
   6 -11   4 5505.76 637.651   4
   6 -11   5 1387.04 424.994   3
   6 -11   6 15474.6 1239.32   3
   6 -11   7 1108.74 382.096   3
   6 -10  -8 21000.9 1844.05   3
   6 -10  -7 3469.92 724.031   3
   6 -10  -6 5706.65 938.710   3
   6 -10  -5 50017.4 2687.12   3
   6 -10  -4 13993.9 1389.58   3
   6 -10  -3 39564.8 2208.04   3
   6 -10  -2 17771.5 1433.56   3
   6 -10  -1 7082.05 875.980   3
   6 -10   0 596.991 305.874   3
   6 -10   0 750.214 246.775   4
   6 -10   1 39006.4 1964.54   3
   6 -10   1 36380.6 1690.31   4
   6 -10   2 551.463 292.025   3
   6 -10   2 170.746 98.7439   4
   6 -10   3 76780.3 2693.66   3
   6 -10   3 68442.6 2207.91   4
   6 -10   4 4855.53 658.943   3
   6 -10   4 4102.36 528.924   4
   6 -10   5 16946.8 1248.94   3
   6 -10   6-24.1141 176.923   3
   6 -10   7 24788.3 1555.98   3
   6  -9  -8 27483.5 2100.38   3
   6  -9  -7 5851.12 971.907   3
   6  -9  -6 16774.2 1549.56   3
   6  -9  -5 1938.15 576.471   3
   6  -9  -4 58644.0 2766.88   3
   6  -9  -3 1280.41 353.646   3
   6  -9  -2 51124.1 2432.92   3
   6  -9  -1 3840.68 691.485   3
   6  -9   0 17600.7 1398.19   3
   6  -9   1 7923.97 891.642   3
   6  -9   1 6528.63 688.446   4
   6  -9   2 55037.9 2273.68   3
   6  -9   2 52152.6 1901.55   4
   6  -9   3 17653.1 1287.45   3
   6  -9   3 17138.4 1057.74   4
   6  -9   4 80833.5 2637.91   3
   6  -9   4 71981.7 2082.60   4
   6  -9   5 14.4263 201.208   3
   6  -9   5 101.378 112.543   4
   6  -9   6 14270.1 1135.79   3
   6  -9   7 8203.81 872.870   3
   6  -8  -9 47056.8 2658.30   3
   6  -8  -8 949.270 310.956   3
   6  -8  -7 24804.6 1888.71   3
   6  -8  -6 390.153 350.575   3
   6  -8  -5 22657.1 1765.41   3
   6  -8  -4 6338.47 898.627   3
   6  -8  -3 72412.7 2921.66   3
   6  -8  -2 9360.50 997.156   3
   6  -8  -1 49930.7 2287.78   3
   6  -8   0 8501.61 965.422   3
   6  -8   1 3077.50 539.762   3
   6  -8   2 41420.0 1892.99   3
   6  -8   2 36119.6 1512.65   4
   6  -8   3 37999.7 1785.85   3
   6  -8   3 35693.3 1456.45   4
   6  -8   4 61312.9 2270.34   3
   6  -8   4 56199.4 1763.94   4
   6  -8   5 84578.7 2586.75   3
   6  -8   5 69346.4 1890.29   4
   6  -8   6 6474.82 754.612   3
   6  -8   7 5435.99 700.693   3
   6  -8   8 25500.2 1476.86   3
   6  -7 -10 19525.0 1718.52   3
   6  -7  -9 20924.0 1751.12   3
   6  -7  -8 62981.8 2991.95   3
   6  -7  -7 7659.43 1056.95   3
   6  -7  -6 44113.8 2437.48   3
   6  -7  -5 4867.00 793.923   3
   6  -7  -4 6382.24 884.165   3
   6  -7  -3 31865.5 1944.21   3
   6  -7  -2 6726.39 866.285   3
   6  -7  -1 58168.3 2423.59   3
   6  -7   0 43140.3 2053.85   3
   6  -7   1 36496.6 1855.19   3
   6  -7   2 10139.1 950.058   3
   6  -7   2 10063.9 740.295   4
   6  -7   3 86755.7 2670.85   3
   6  -7   3 82070.0 2067.71   4
   6  -7   4 11105.8 982.103   3
   6  -7   4 9704.44 688.607   4
   6  -7   5 84807.7 2540.45   3
   6  -7   5 80676.9 1931.58   4
   6  -7   6 12109.2 985.809   3
   6  -7   7 16219.6 1165.44   3
   6  -7   8 4342.33 591.877   3
   6  -6 -10 26013.4 1999.35   3
   6  -6  -9 5697.74 893.383   3
   6  -6  -8 50928.5 2650.33   3
   6  -6  -7 8899.60 1075.82   3
   6  -6  -6 7052.16 938.363   3
   6  -6  -5 31419.7 1946.63   3
   6  -6  -4 13828.7 1298.61   3
   6  -6  -3 1838.52 472.410   3
   6  -6  -2 148001. 3986.09   3
   6  -6  -1 498.002 174.029   3
   6  -6   0 163086. 3836.89   3
   6  -6   1 5151.02 664.297   3
   6  -6   2 21025.6 1288.80   3
   6  -6   3 12730.8 979.647   3
   6  -6   3 11318.0 726.503   4
   6  -6   4 56592.2 2067.53   3
   6  -6   4 51589.5 1484.73   4
   6  -6   5 5251.92 638.173   3
   6  -6   5 4542.32 431.534   4
   6  -6   6 97001.2 2696.55   3
   6  -6   7 2274.36 460.981   3
   6  -6   8 43715.1 1859.70   3
   6  -5 -11 12959.3 1381.85   3
   6  -5 -10 773.474 466.136   3
   6  -5  -9 16800.7 1548.69   3
   6  -5  -8 18.5768 248.595   3
   6  -5  -7 79272.7 3179.65   3
   6  -5  -6 17288.0 1436.34   3
   6  -5  -5 101455. 3463.10   3
   6  -5  -4 6023.09 818.371   3
   6  -5  -3 38501.5 2029.35   3
   6  -5  -2 96242.8 3134.75   3
   6  -5  -1 50988.0 2247.21   3
   6  -5   0 11071.6 1018.93   3
   6  -5   1 55186.2 2187.00   3
   6  -5   2 24292.9 1389.89   3
   6  -5   3 42805.3 1785.13   3
   6  -5   4 58527.6 2084.61   3
   6  -5   4 55458.3 1441.33   4
   6  -5   5 83997.9 2401.77   3
   6  -5   5 72861.2 1551.93   4
   6  -5   6 114247. 2868.72   3
   6  -5   7 64807.5 2200.89   3
   6  -5   8 11147.0 920.354   3
   6  -4 -11 1769.30 479.269   3
   6  -4 -10 29121.9 2044.94   3
   6  -4  -9 2269.17 577.408   3
   6  -4  -8 36803.9 2221.70   3
   6  -4  -7 40539.7 2292.40   3
   6  -4  -6 79324.2 3015.70   3
   6  -4  -5 2975.42 573.668   3
   6  -4  -4 67054.4 2714.41   3
   6  -4  -3 1378.28 365.304   3
   6  -4  -2 10806.7 1038.20   3
   6  -4  -1 83363.6 2772.06   3
   6  -4   0 93396.5 2794.90   3
   6  -4   1 49396.7 1999.24   3
   6  -4   2 81009.6 2444.43   3
   6  -4   3 47260.4 1847.77   3
   6  -4   4 2078.71 381.462   3
   6  -4   4 1677.62 226.422   4
   6  -4   5 148385. 3138.25   3
   6  -4   5 133959. 1946.79   4
   6  -4   6 2709.47 410.980   3
   6  -4   7 65362.9 2150.59   3
   6  -4   8 43027.7 1754.39   3
   6  -3 -11 32587.5 2097.90   3
   6  -3 -10 7577.31 991.916   3
   6  -3  -9 18352.2 1535.25   3
   6  -3  -8 16263.6 1417.08   3
   6  -3  -7 13053.2 1250.51   3
   6  -3  -6 60537.2 2602.03   3
   6  -3  -5 76245.3 2844.30   3
   6  -3  -4 26061.8 1656.30   3
   6  -3  -3 41041.3 2045.43   3
   6  -3  -2 61500.8 2421.03   3
   6  -3  -1 4674.56 617.546   3
   6  -3   0 182640. 3846.87   3
   6  -3   1 2082.61 442.452   3
   6  -3   2 49088.5 1865.12   3
   6  -3   3 34187.5 1489.41   3
   6  -3   4 56555.7 1889.86   3
   6  -3   4 51387.9 1175.67   4
   6  -3   5 3437.77 470.582   3
   6  -3   5 3233.52 270.079   4
   6  -3   6 149373. 3096.45   3
   6  -3   7 13373.8 942.772   3
   6  -3   8 140559. 3087.36   3
   6  -2 -12 3456.43 701.377   3
   6  -2 -11 34090.7 2172.04   3
   6  -2 -10 25553.6 1838.17   3
   6  -2  -9 17280.5 1494.32   3
   6  -2  -8 16903.9 1432.76   3
   6  -2  -7 42900.9 2267.56   3
   6  -2  -6 1451.32 400.152   3
   6  -2  -5 168266. 4215.94   3
   6  -2  -4 7293.65 844.072   3
   6  -2  -3 70969.5 2604.11   3
   6  -2  -2 7131.38 814.496   3
   6  -2  -1 23084.8 1409.44   3
   6  -2   0 1792.64 376.950   3
   6  -2   1 164423. 3396.90   3
   6  -2   2 10466.1 840.908   3
   6  -2   3 155957. 3096.68   3
   6  -2   4 4067.07 489.956   3
   6  -2   5 44062.5 1603.68   3
   6  -2   5 40958.8 837.122   4
   6  -2   6 62327.2 1940.37   3
   6  -2   7 39362.6 1565.68   3
   6  -2   8 36887.8 1559.11   3
   6  -1 -12 21097.6 1738.12   3
   6  -1 -11-277.300 286.484   3
   6  -1 -10 65309.4 2853.33   3
   6  -1  -9 5508.87 818.851   3
   6  -1  -8 45699.5 2286.96   3
   6  -1  -7 3264.42 586.435   3
   6  -1  -6 33808.0 1924.49   3
   6  -1  -5 26371.1 1626.92   3
   6  -1  -4 147928. 3756.37   3
   6  -1  -3 904.319 285.448   3
   6  -1  -2 99386.5 3001.12   3
   6  -1  -1 6882.25 757.249   3
   6  -1   0 39056.8 1710.22   3
   6  -1   1 148821. 3143.81   3
   6  -1   2 83091.8 2292.50   3
   6  -1   3 82885.9 2190.34   3
   6  -1   4 75282.4 2076.25   3
   6  -1   5 6768.38 609.423   3
   6  -1   5 6362.97 268.928   4
   6  -1   6 9696.98 758.042   3
   6  -1   7 79209.1 2171.63   3
   6   0 -12 4469.21 806.112   3
   6   0 -11 22447.1 1715.40   3
   6   0 -10 11443.8 1191.16   3
   6   0  -9 66828.2 2759.58   3
   6   0  -8-6.04842 222.009   3
   6   0  -7 50502.6 2364.29   3
   6   0  -6 25813.7 1647.43   3
   6   0  -5 23593.3 1521.36   3
   6   0  -4 108027. 3197.34   3
   6   0  -3 85190.7 2729.47   3
   6   0  -2 46070.1 1984.61   3
   6   0  -1 26720.3 1422.78   3
   6   0   0 15904.4 1040.23   3
   6   0   1 464.596 220.155   3
   6   0   2 131743. 2779.66   3
   6   0   3 34928.6 1382.37   3
   6   0   4 129688. 2619.23   3
   6   0   5 28720.7 1205.78   3
   6   0   5 22716.8 350.632   4
   6   0   6 63844.7 1875.37   3
   6   0   7 10984.6 797.437   3
   6   1 -12 6617.06 973.878   3
   6   1 -11 12986.5 1316.04   3
   6   1 -10 18351.5 1496.60   3
   6   1  -9 65146.4 2721.68   3
   6   1  -8 60745.0 2562.59   3
   6   1  -7 54165.4 2378.14   3
   6   1  -6 3735.49 642.040   3
   6   1  -5 40642.8 2005.76   3
   6   1  -4 131.929 164.296   3
   6   1  -3 114165. 3121.13   3
   6   1  -2 50332.2 2024.47   3
   6   1  -1 75460.4 2344.16   3
   6   1   0 34555.6 1493.90   3
   6   1   1 109593. 2531.79   3
   6   1   2 34696.2 1385.47   3
   6   1   3 227884. 3406.50   3
   6   1   4 6669.35 575.551   3
   6   1   5 134263. 2566.50   3
   6   1   6 1346.64 257.407   3
   6   1   7 15423.3 910.154   3
   6   2 -12 9788.10 1147.41   3
   6   2 -11 181.208 193.009   3
   6   2 -10 39928.9 2203.97   3
   6   2  -9 1025.32 254.504   3
   6   2  -8 95632.2 3170.97   3
   6   2  -7 22938.8 1527.14   3
   6   2  -6 41448.7 2013.68   3
   6   2  -5 2172.18 482.434   3
   6   2  -4 40865.7 1888.41   3
   6   2  -3 19581.0 1263.85   3
   6   2  -2 256796. 4456.25   3
   6   2  -1 17606.6 1099.58   3
   6   2   0 94878.0 2407.82   3
   6   2   1 29087.4 1267.08   3
   6   2   2 5790.58 528.894   3
   6   2   3 51367.8 1558.19   3
   6   2   4 115569. 2318.65   3
   6   2   5 30733.1 1185.46   3
   6   2   6 189466. 3040.15   3
   6   3 -12 1707.63 509.894   3
   6   3 -11 15818.6 1393.98   3
   6   3 -10 4225.71 704.651   3
   6   3  -9 45968.2 2249.80   3
   6   3  -8 9193.15 974.966   3
   6   3  -7 154033. 3914.02   3
   6   3  -6 1324.43 371.139   3
   6   3  -5 52602.1 2175.99   3
   6   3  -4 31678.7 1616.92   3
   6   3  -3 17696.5 1186.94   3
   6   3  -2 85824.1 2520.65   3
   6   3  -1 64214.6 2045.71   3
   6   3   0 1203.20 252.246   3
   6   3   1 97659.3 2234.64   3
   6   3   2 70695.3 1775.56   3
   6   3   3 16331.3 845.710   3
   6   3   4 273711. 3352.22   3
   6   3   5 54477.4 1548.41   3
   6   3   6 109604. 2234.53   3
   6   4 -12 22027.5 1644.70   3
   6   4 -11 2473.96 588.984   3
   6   4 -10 12858.4 1217.33   3
   6   4  -9 41612.3 2150.66   3
   6   4  -8 30795.2 1767.72   3
   6   4  -7 48238.6 2147.62   3
   6   4  -6 87721.4 2847.02   3
   6   4  -5 3036.82 492.651   3
   6   4  -4 10236.0 903.328   3
   6   4  -3 76754.5 2390.63   3
   6   4  -2 544.048 204.710   3
   6   4  -1 267135. 3974.61   3
   6   4   0 30874.2 1268.21   3
   6   4   1 164728. 2764.11   3
   6   4   2 23178.4 975.113   3
   6   4   3 60283.8 1557.44   3
   6   4   4 12031.0 698.862   3
   6   4   4 10091.8 402.358   4
   6   4   5 82449.2 1853.40   3
   6   4   6 1419.03 270.570   6
   6   4   7 77028.8 2084.96   6
   6   4   8 6290.48 584.136   6
   6   4   9 82478.6 2138.60   6
   6   4  10 41050.8 1507.98   6
   6   4  11 88143.9 2225.35   6
   6   4  12 8863.72 705.840   6
   6   5 -12 27632.9 1841.97   3
   6   5 -11 33759.6 1977.25   3
   6   5 -10 7286.51 900.434   3
   6   5  -9 4585.04 681.071   3
   6   5  -8 22428.7 1490.62   3
   6   5  -7 2045.90 463.573   3
   6   5  -6 86470.7 2763.79   3
   6   5  -5 4981.64 669.292   3
   6   5  -4 87238.7 2590.52   3
   6   5  -3 247.559 163.673   3
   6   5  -2 128442. 2837.91   3
   6   5  -1 9361.23 712.070   3
   6   5   0 52914.8 1554.33   3
   6   5   1 18585.3 857.273   3
   6   5   2 48520.8 1347.52   3
   6   5   3 322.866 117.161   3
   6   5   3 543.834 117.348   4
   6   5   4 61694.7 1926.77   6
   6   5   4 60261.9 1122.76   4
   6   5   5 145880. 2894.38   6
   6   5   5 154905. 2443.78   3
   6   5   6 140620. 2794.39   6
   6   5   7 47932.2 1600.13   6
   6   5   8 49940.6 1621.67   6
   6   5   9 1915.53 322.751   6
   6   5  10 9118.36 703.775   6
   6   5  11 28646.8 1250.08   6
   6   5  12 13410.8 857.031   6
   6   6 -12 2306.26 597.248   3
   6   6 -11 24409.3 1675.95   3
   6   6 -10 6569.74 842.841   3
   6   6  -9 11028.2 1064.46   3
   6   6  -8 15323.3 1227.24   3
   6   6  -7 70484.2 2563.39   3
   6   6  -6 17285.3 1224.43   3
   6   6  -5 180147. 3821.98   3
   6   6  -4 1648.35 363.810   3
   6   6  -3 88460.6 2419.58   3
   6   6  -2 636.904 186.326   3
   6   6  -1 12095.9 763.013   3
   6   6   0 55196.7 1495.48   3
   6   6   1 109850. 1963.02   3
   6   6   2 38743.9 1131.72   3
   6   6   2 36933.3 1563.62   6
   6   6   2 36986.2 1123.22   4
   6   6   3 81471.4 2250.38   6
   6   6   3 82988.1 1560.23   4
   6   6   4 48022.1 1676.25   6
   6   6   4 49066.7 1133.93   4
   6   6   4 50572.2 1318.09   3
   6   6   5 1916.39 324.373   6
   6   6   6 115763. 2515.66   6
   6   6   7 16148.5 934.414   6
   6   6   8 16014.4 909.360   6
   6   6   9 58827.8 1817.31   6
   6   6  10 21838.0 1101.69   6
   6   6  11 3099.21 431.237   6
   6   6  12 56541.8 1799.43   6
   6   7 -11 5663.51 797.234   3
   6   7 -10 40329.1 2098.65   3
   6   7  -9 984.033 308.763   3
   6   7  -8 12220.5 1079.90   3
   6   7  -7 26175.6 1518.72   3
   6   7  -6 40600.7 1814.07   3
   6   7  -5 64089.2 2199.02   3
   6   7  -4 77804.5 2302.34   3
   6   7  -3 9306.20 737.345   3
   6   7  -2 32636.7 1275.27   3
   6   7  -1 35433.4 1178.22   3
   6   7   0 369.658 126.250   3
   6   7   1 133973. 1979.15   3
   6   7   1 131611. 3045.60   6
   6   7   2 44289.0 1109.64   3
   6   7   2 44136.4 1704.75   6
   6   7   2 42506.2 1261.37   4
   6   7   3 58424.0 1878.56   6
   6   7   3 58831.0 1414.00   4
   6   7   3 58925.1 1318.59   3
   6   7   4 5713.14 583.126   6
   6   7   4 5519.58 412.518   4
   6   7   5 46943.9 1633.78   6
   6   7   6 7005.71 629.840   6
   6   7   7 143554. 2840.22   6
   6   7   8 6562.63 592.346   6
   6   7   9 85411.2 2232.98   6
   6   7  10 4923.98 554.514   6
   6   7  11 14977.9 973.883   6
   6   7  12 12361.4 897.952   6
   6   7  13 16017.2 988.351   6
   6   8  -9 27412.7 1613.95   3
   6   8  -8 11439.1 1016.88   3
   6   8  -7 3313.27 547.726   3
   6   8  -6 65922.8 2283.83   3
   6   8  -5 7242.40 693.860   3
   6   8  -4 111975. 2648.37   3
   6   8  -3 43665.8 1502.57   3
   6   8  -2 19944.3 905.280   3
   6   8  -1 805.704 159.801   3
   6   8   0 27362.1 834.903   3
   6   8   0 27238.1 1445.05   6
   6   8   1 5770.90 364.371   3
   6   8   1 5960.40 653.663   6
   6   8   2 159610. 3242.63   6
   6   8   3 779.940 230.941   6
   6   8   3 901.841 175.352   4
   6   8   4 60797.8 1922.38   6
   6   8   5 2205.10 360.644   6
   6   8   6 39520.7 1527.83   6
   6   8   7 27319.6 1269.71   6
   6   8   8 46774.8 1692.32   6
   6   8   9 1935.35 356.185   6
   6   8  10 38547.1 1574.10   6
   6   8  11 4892.02 541.778   6
   6   8  12 8189.63 733.159   6
   6   8  13 43095.6 1736.75   6
   6   9  -5 35882.0 1501.40   3
   6   9  -4 1230.23 280.055   3
   6   9  -3 89723.4 1928.31   3
   6   9  -2 993.856 179.900   3
   6   9  -1 37954.6 881.870   3
   6   9  -1 40074.2 1848.88   6
   6   9   0 21016.7 587.885   3
   6   9   0 23452.8 1357.35   6
   6   9   1 59792.2 2073.14   6
   6   9   2 38804.4 1623.62   6
   6   9   3 117834. 2771.58   6
   6   9   4 4111.36 510.231   6
   6   9   5 18863.7 1090.43   6
   6   9   6 7273.28 677.041   6
   6   9   7 7358.07 669.896   6
   6   9   8 69143.3 2105.86   6
   6   9   9 42575.0 1669.87   6
   6   9  10 54328.9 1963.82   6
   6   9  11 21311.6 1221.56   6
   6   9  12 9788.14 839.127   6
   6   9  13 212.869 120.314   6
   6  10  -1 15374.4 1160.49   6
   6  10   0 16123.2 1152.77   6
   6  10   1 13014.6 977.328   6
   6  10   2 4825.12 597.651   6
   6  10   3 49909.9 1859.42   6
   6  10   4 34579.0 1521.00   6
   6  10   5 54667.3 1916.86   6
   6  10   6 9997.85 826.644   6
   6  10   7 56952.1 1979.80   6
   6  10   8 3091.19 475.514   6
   6  10   9 57518.8 2019.76   6
   6  10  10 1206.85 285.958   6
   6  10  11 25591.1 1358.47   6
   6  10  12 2763.70 462.998   6
   6  10  13 12571.6 1008.89   6
   6  11  -2 43165.3 2091.03   6
   6  11  -1 38887.8 1895.70   6
   6  11   0 30040.0 1612.18   6
   6  11   1 1432.41 376.393   6
   6  11   2 58793.9 2113.11   6
   6  11   3 2310.91 398.860   6
   6  11   4 92897.4 2586.93   6
   6  11   5 2471.67 421.434   6
   6  11   6 28506.6 1452.95   6
   6  11   7 315.851 157.311   6
   6  11   8 11801.0 939.587   6
   6  11   9 7921.25 763.014   6
   6  11  10 54243.8 2092.11   6
   6  11  11 1386.15 358.092   6
   6  11  12 36844.9 1731.28   6
   6  11  13 2744.68 507.507   6
   6  12  -2 973.920 331.005   6
   6  12  -1 102594. 3147.59   6
   6  12   0 276.133 188.501   6
   6  12   1 24094.5 1428.80   6
   6  12   2 6572.59 737.961   6
   6  12   3 19558.5 1223.72   6
   6  12   4 13950.7 1037.36   6
   6  12   5 64554.2 2256.93   6
   6  12   6 1286.37 336.215   6
   6  12   7 42350.4 1865.51   6
   6  12   8 15917.7 1148.11   6
   6  12   9 9418.95 888.228   6
   6  12  10 38477.6 1788.02   6
   6  12  11 14178.8 1106.88   6
   6  12  12 11800.7 1035.12   6
   6  12  13 8806.31 885.136   6
   6  13  -2 17342.7 1411.24   6
   6  13  -1 14825.2 1237.18   6
   6  13   0 50950.1 2195.88   6
   6  13   1 1063.83 319.660   6
   6  13   2 20111.5 1335.41   6
   6  13   3 22218.2 1378.61   6
   6  13   4 7207.90 768.172   6
   6  13   5 50050.3 2060.86   6
   6  13   6 16457.8 1195.44   6
   6  13   7 26467.6 1518.69   6
   6  13   8 4142.62 567.177   6
   6  13   9 13092.5 1095.49   6
   6  13  10 778.464 312.250   6
   6  13  11 26014.5 1593.67   6
   6  14  -2 30461.2 1889.86   6
   6  14  -1 8292.80 964.679   6
   6  14   0 30134.3 1783.81   6
   6  14   1 23294.4 1505.12   6
   6  14   2 11609.1 1050.52   6
   6  14   3 898.447 299.762   6
   6  14   4 43035.0 2000.66   6
   6  14   5 1997.96 417.537   6
   6  14   6 43543.1 2026.23   6
   6  14   7 6136.84 758.019   6
   6  14   8 25514.5 1562.74   6
   6  15   0 248.352 249.255   6
   6  15   1 37590.8 1988.18   6
   6  15   2 2090.57 467.673   6
   6  15   3 21650.0 1478.97   6
   7 -12  -2 748.842 415.846   3
   7 -12  -1 31128.8 2049.80   3
   7 -12  -1 29052.8 1883.90   4
   7 -12   0 2124.76 686.754   3
   7 -12   0 2438.69 448.422   4
   7 -12   1 43946.9 2393.20   3
   7 -12   1 42116.3 2101.25   4
   7 -12   2 5445.85 816.234   3
   7 -12   2 4705.09 708.068   4
   7 -12   3 11355.2 1139.83   3
   7 -12   3 9142.93 929.678   4
   7 -12   4 1059.55 361.801   3
   7 -12   4 988.781 318.757   4
   7 -12   5 11905.7 1151.41   3
   7 -11  -4 31302.8 2242.28   3
   7 -11  -3 825.686 487.140   3
   7 -11  -2 14685.4 1443.12   3
   7 -11  -1 2909.12 630.771   3
   7 -11  -1 3268.46 591.402   4
   7 -11   0 22252.7 1668.59   3
   7 -11   0 22654.3 1526.40   4
   7 -11   1 932.311 298.166   3
   7 -11   1 1111.89 315.897   4
   7 -11   2 33932.3 1954.52   3
   7 -11   2 35133.8 1787.34   4
   7 -11   3-191.068 241.059   3
   7 -11   3 430.772 207.380   4
   7 -11   4 13236.3 1168.53   3
   7 -11   4 11880.3 985.675   4
   7 -11   5 11485.6 1095.76   3
   7 -11   6 20126.7 1539.82   3
   7 -11   7 27214.8 1787.52   3
   7 -10  -5 27082.1 2116.69   3
   7 -10  -4 4211.72 784.950   3
   7 -10  -3 25332.3 1969.05   3
   7 -10  -2 225.071 274.683   3
   7 -10  -1 9202.40 1096.40   3
   7 -10   0 8765.64 1020.49   3
   7 -10   0 8707.73 905.305   4
   7 -10   1 27756.1 1792.78   3
   7 -10   1 25883.5 1511.32   4
   7 -10   2 47609.0 2298.08   3
   7 -10   2 46972.0 2036.57   4
   7 -10   3 35340.9 1936.21   3
   7 -10   3 27260.5 1461.51   4
   7 -10   4 14890.0 1250.42   3
   7 -10   4 13189.6 987.110   4
   7 -10   5 2747.50 573.023   3
   7 -10   5 1932.40 340.222   4
   7 -10   6 13483.0 1214.75   3
   7 -10   7 3901.98 690.670   3
   7 -10   8 34620.8 1923.15   3
   7  -9  -6 9067.95 1252.64   3
   7  -9  -5 13986.4 1463.48   3
   7  -9  -4 16686.0 1537.77   3
   7  -9  -3 23854.1 1798.38   3
   7  -9  -2 26518.9 1907.73   3
   7  -9  -1 10259.0 1054.32   3
   7  -9   0 516.117 359.754   3
   7  -9   1 47337.3 2300.22   3
   7  -9   1 45785.0 1928.95   4
   7  -9   2 1366.77 409.724   3
   7  -9   2 1787.93 377.750   4
   7  -9   3 67423.0 2690.39   3
   7  -9   3 63349.1 2131.71   4
   7  -9   4 7584.24 900.213   3
   7  -9   4 7863.62 733.923   4
   7  -9   5 11359.8 1064.41   3
   7  -9   5 9918.90 793.189   4
   7  -9   6 901.733 258.428   3
   7  -9   7 27451.0 1729.76   3
   7  -9   8 89.6168 166.256   3
   7  -8  -7 14911.4 1542.54   3
   7  -8  -6 14571.3 1534.12   3
   7  -8  -5 61.6145 191.892   3
   7  -8  -4 66826.3 3087.63   3
   7  -8  -3 3768.15 694.550   3
   7  -8  -2 47652.4 2526.75   3
   7  -8  -1 9863.08 1094.21   3
   7  -8   0 5241.79 762.335   3
   7  -8   1 6346.84 820.223   3
   7  -8   2 57345.1 2468.53   3
   7  -8   2 50880.5 1881.90   4
   7  -8   3 3882.58 621.705   3
   7  -8   3 3545.91 478.908   4
   7  -8   4 102089. 3189.54   3
   7  -8   4 89925.7 2353.17   4
   7  -8   5 45.1378 164.667   3
   7  -8   5 231.818 128.409   4
   7  -8   6 23766.1 1493.77   3
   7  -8   7 6891.66 861.736   3
   7  -8   8 17427.2 1328.47   3
   7  -7  -8-450.614 439.695   3
   7  -7  -7 34804.6 2306.68   3
   7  -7  -6 562.913 204.071   3
   7  -7  -5 11752.9 1291.70   3
   7  -7  -4 3740.30 657.081   3
   7  -7  -3 81477.1 3259.27   3
   7  -7  -2 305.124 359.508   3
   7  -7  -1 54273.1 2521.98   3
   7  -7   0 268.330 201.494   3
   7  -7   1 10774.6 1145.73   3
   7  -7   2 55555.9 2352.83   3
   7  -7   3 43876.3 2101.26   3
   7  -7   3 41360.2 1556.76   4
   7  -7   4 41904.2 1967.63   3
   7  -7   4 36119.0 1395.07   4
   7  -7   5 55612.4 2304.02   3
   7  -7   5 52029.1 1614.18   4
   7  -7   6 4098.88 625.264   3
   7  -7   7 11583.7 1091.75   3
   7  -7   8 20561.7 1389.35   3
   7  -6  -8 37855.4 2346.63   3
   7  -6  -7 3253.14 710.023   3
   7  -6  -6 31751.5 2167.02   3
   7  -6  -5 362.436 223.655   3
   7  -6  -4 28446.6 1967.96   3
   7  -6  -3 38325.7 2207.24   3
   7  -6  -2 59705.8 2729.77   3
   7  -6  -1 35832.0 2067.67   3
   7  -6   0 11598.7 1113.22   3
   7  -6   1 14762.5 1222.88   3
   7  -6   2 1072.19 372.338   3
   7  -6   3 46004.2 2035.92   3
   7  -6   3 41852.2 1486.92   4
   7  -6   4 20953.1 1376.35   3
   7  -6   4 19720.1 989.673   4
   7  -6   5 73584.7 2581.52   3
   7  -6   5 68652.3 1730.80   4
   7  -6   6 32633.5 1741.03   3
   7  -6   7 38697.2 1849.76   3
   7  -6   8 466.210 289.895   3
   7  -5  -9 10476.7 1229.43   3
   7  -5  -8 48858.8 2621.11   3
   7  -5  -7 26265.0 1892.16   3
   7  -5  -6 16624.6 1515.50   3
   7  -5  -5 20093.1 1653.76   3
   7  -5  -4 18216.8 1548.55   3
   7  -5  -3 2853.10 631.447   3
   7  -5  -2 88272.6 3215.92   3
   7  -5  -1 16233.4 1315.27   3
   7  -5   0 50426.6 2310.07   3
   7  -5   1 27681.4 1653.67   3
   7  -5   2 41715.0 2012.92   3
   7  -5   3 3195.75 545.867   3
   7  -5   4 86254.4 2716.75   3
   7  -5   4 81109.3 1864.01   4
   7  -5   5 13231.2 1042.94   3
   7  -5   5 11743.4 670.525   4
   7  -5   6 94141.7 2802.04   3
   7  -5   7 2723.63 481.347   3
   7  -5   8 20119.6 1334.45   3
   7  -4  -9 19576.5 1634.92   3
   7  -4  -8 2508.86 604.861   3
   7  -4  -7 62798.0 2910.69   3
   7  -4  -6 11937.2 1250.12   3
   7  -4  -5 33696.9 2095.58   3
   7  -4  -4 13996.6 1350.94   3
   7  -4  -3 56143.2 2578.60   3
   7  -4  -2 8662.61 973.250   3
   7  -4  -1 155158. 4059.73   3
   7  -4   0 18197.8 1342.47   3
   7  -4   1 74827.4 2652.32   3
   7  -4   2 898.149 287.706   3
   7  -4   3 7541.52 810.109   3
   7  -4   4 19873.7 1298.22   3
   7  -4   4 18861.4 832.896   4
   7  -4   5 38051.3 1741.36   3
   7  -4   5 36746.7 1089.24   4
   7  -4   6 30081.4 1565.85   3
   7  -4   7 135030. 3342.85   3
   7  -4   8 4881.37 629.897   3
   7  -3 -10 15449.4 1485.45   3
   7  -3  -9 41.8487 227.568   3
   7  -3  -8 21569.5 1681.81   3
   7  -3  -7 8056.18 1031.86   3
   7  -3  -6 97865.2 3541.65   3
   7  -3  -5 1288.51 453.665   3
   7  -3  -4 63745.7 2773.08   3
   7  -3  -3 7905.19 985.465   3
   7  -3  -2 20978.9 1535.59   3
   7  -3  -1 53963.5 2362.32   3
   7  -3   0 55369.5 2323.31   3
   7  -3   1 8877.77 899.166   3
   7  -3   2 90044.0 2764.71   3
   7  -3   3 2881.83 489.326   3
   7  -3   4 13313.0 1028.97   3
   7  -3   5 146120. 3355.35   3
   7  -3   5 141968. 1943.32   4
   7  -3   6 15761.9 1097.25   3
   7  -3   7 124224. 3118.65   3
   7  -3   8 22626.3 1349.98   3
   7  -2 -10-466.215 392.585   3
   7  -2  -9 17813.9 1589.95   3
   7  -2  -8 18669.9 1558.38   3
   7  -2  -7 17326.7 1474.29   3
   7  -2  -6 53160.3 2518.64   3
   7  -2  -5 69442.5 2869.22   3
   7  -2  -4 15681.1 1333.78   3
   7  -2  -3 32579.4 1935.03   3
   7  -2  -2 18633.5 1408.66   3
   7  -2  -1 5667.26 761.673   3
   7  -2   0 153859. 3786.72   3
   7  -2   1 42926.5 1928.30   3
   7  -2   2 115420. 3071.64   3
   7  -2   3 29445.2 1482.19   3
   7  -2   4 15907.5 1113.17   3
   7  -2   5 7965.30 764.862   3
   7  -2   5 7788.17 408.269   4
   7  -2   6 73352.0 2287.38   3
   7  -2   7 200.028 170.420   3
   7  -2   8 117289. 2982.81   3
   7  -1 -10 31948.9 2055.25   3
   7  -1  -9 6604.44 931.989   3
   7  -1  -8 9287.74 1112.16   3
   7  -1  -7 20163.3 1564.98   3
   7  -1  -6 462.078 285.237   3
   7  -1  -5 116553. 3636.05   3
   7  -1  -4 12908.3 1184.47   3
   7  -1  -3 62144.0 2613.64   3
   7  -1  -2 15288.4 1235.95   3
   7  -1  -1 49248.3 2155.26   3
   7  -1   0 7216.69 796.980   3
   7  -1   1 137643. 3338.41   3
   7  -1   2 496.080 204.014   3
   7  -1   3 85450.7 2467.63   3
   7  -1   4 256.810 150.398   3
   7  -1   5 22980.2 1241.50   3
   7  -1   5 22956.6 595.915   4
   7  -1   6 34083.5 1559.22   3
   7  -1   7 123655. 2954.39   3
   7  -1   8 43954.6 1786.07   3
   7   0 -11 907.485 344.567   3
   7   0 -10 33134.4 2075.03   3
   7   0  -9 11032.0 1184.35   3
   7   0  -8 26405.1 1812.35   3
   7   0  -7 1378.26 431.410   3
   7   0  -6 67269.3 2766.57   3
   7   0  -5 10246.5 1042.31   3
   7   0  -4 170240. 4275.39   3
   7   0  -3 3360.47 596.103   3
   7   0  -2 49744.9 2197.81   3
   7   0  -1 199.015 162.991   3
   7   0   0 20800.4 1323.92   3
   7   0   1 67207.1 2289.45   3
   7   0   2 140147. 3207.00   3
   7   0   3 49193.7 1815.51   3
   7   0   4 77411.6 2255.93   3
   7   0   5 4037.10 509.309   3
   7   0   5 4241.06 212.200   4
   7   0   6 6375.24 642.995   3
   7   0   7 65477.0 2092.83   3
   7   0   8 35716.8 1558.75   3
   7   1 -11 22861.3 1747.82   3
   7   1 -10 9071.66 1116.98   3
   7   1  -9 68472.9 2946.09   3
   7   1  -8-54.3364 261.850   3
   7   1  -7 30436.2 1870.75   3
   7   1  -6 12292.7 1177.16   3
   7   1  -5 37030.0 2004.42   3
   7   1  -4 50018.5 2262.08   3
   7   1  -3 93860.3 3092.57   3
   7   1  -2 10823.3 1012.00   3
   7   1  -1 44511.2 1976.32   3
   7   1   0 41060.4 1799.22   3
   7   1   1 2832.80 488.080   3
   7   1   2 145835. 3169.78   3
   7   1   3 48146.6 1749.45   3
   7   1   4 92427.9 2377.06   3
   7   1   5 29475.4 1309.94   3
   7   1   6 16461.7 1007.04   3
   7   1   7 1726.39 341.498   3
   7   2 -11 15427.8 1419.20   3
   7   2 -10 15734.7 1397.37   3
   7   2  -9 29147.0 1871.56   3
   7   2  -8 44780.5 2284.92   3
   7   2  -7 8243.00 952.590   3
   7   2  -6 19858.4 1455.37   3
   7   2  -5 48277.4 2217.08   3
   7   2  -4 10263.1 1002.47   3
   7   2  -3 111697. 3291.59   3
   7   2  -2 28772.6 1606.75   3
   7   2  -1 39334.1 1793.50   3
   7   2   0 7219.84 753.699   3
   7   2   1 17308.4 1090.96   3
   7   2   2 10431.5 812.508   3
   7   2   3 176012. 3232.27   3
   7   2   4 2297.15 364.812   3
   7   2   5 184407. 3253.61   3
   7   2   6 4030.49 475.564   3
   7   2   7 37908.6 1505.84   3
   7   3 -11 1669.58 454.866   3
[truncated: 33,933 more chars]
